# Supplementary material for: β-catenin condensation facilitates clustering of the cadherin/catenin complex and formation of nascent cell-cell junctions
Source: Nat Commun. 2025 Dec 6;17:274. doi: 10.1038/s41467-025-66984-2 (PMC12783686; doi:10.1038/s41467-025-66984-2)
Supplement: Supplementary file 23 — Source data [file 41467_2025_66984_MOESM23_ESM.xlsx]

## Sheet: 1C
condition	replicate	replicate_experiment	condensed_fraction_Green_normalized	condensed_fraction_Red_normalized	condensed_fraction_Blue_normalized
a-catenin/b-catenin-mutated/e-cadherin	1	1	0.599232	0.988804	0.838988
a-catenin/b-catenin-mutated/e-cadherin	1	2	0.498323	1.04433	0.131684
a-catenin/b-catenin-mutated/e-cadherin	1	3	0.238321	1.02848	0
a-catenin/b-catenin-mutated/e-cadherin	10	1	0.438358	1.03359	0.0928702
a-catenin/b-catenin-mutated/e-cadherin	10	2	0.363101	0.815472	0.168415
a-catenin/b-catenin-mutated/e-cadherin	10	3	1.0815	1.84979	2.32281
a-catenin/b-catenin-mutated/e-cadherin	2	1	0.124387	0.866595	0
a-catenin/b-catenin-mutated/e-cadherin	2	2	0.255214	0.781676	0
a-catenin/b-catenin-mutated/e-cadherin	2	3	0.221779	0.953699	0.106053
a-catenin/b-catenin-mutated/e-cadherin	3	1	0.175387	0.537363	0.0939315
a-catenin/b-catenin-mutated/e-cadherin	3	2	0.24843	0.8242	0
a-catenin/b-catenin-mutated/e-cadherin	3	3	0.335501	1.20483	0.0600542
a-catenin/b-catenin-mutated/e-cadherin	4	1	0.32983	0.339766	0.201829
a-catenin/b-catenin-mutated/e-cadherin	4	2	0.31027	0.619114	0.238052
a-catenin/b-catenin-mutated/e-cadherin	4	3	0.614315	1.12203	0.469974
a-catenin/b-catenin-mutated/e-cadherin	5	1	0.255193	0.662551	0.193168
a-catenin/b-catenin-mutated/e-cadherin	5	2	0.421414	0.797623	0.342699
a-catenin/b-catenin-mutated/e-cadherin	5	3	0.501333	0.835749	0.772173
a-catenin/b-catenin-mutated/e-cadherin	6	1	0.468575	0.66943	0.612618
a-catenin/b-catenin-mutated/e-cadherin	6	2	0.444795	1.06799	0.196279
a-catenin/b-catenin-mutated/e-cadherin	6	3	0.402897	0.897497	0.42666
a-catenin/b-catenin-mutated/e-cadherin	7	1	0.347468	1.03944	0.172764
a-catenin/b-catenin-mutated/e-cadherin	7	2	0.339448	0.730843	0.206908
a-catenin/b-catenin-mutated/e-cadherin	7	3	0.464141	1.06879	0.365332
a-catenin/b-catenin-mutated/e-cadherin	8	1	0.470366	0.644298	0.694413
a-catenin/b-catenin-mutated/e-cadherin	8	2	0.594367	0.435458	1.00728
a-catenin/b-catenin-mutated/e-cadherin	8	3	0.438559	0.989286	0.646387
a-catenin/b-catenin-mutated/e-cadherin	9	1	0.333771	0.568448	0.177064
a-catenin/b-catenin-mutated/e-cadherin	9	2	0.346042	0.88259	0.103618
a-catenin/b-catenin-mutated/e-cadherin	9	3	0.547735	0.952267	1.10112
a-catenin/b-catenin/e-cadherin	1	1	1.54547	1.05809	1.36842
a-catenin/b-catenin/e-cadherin	1	2	0.843172	0.989155	1.67126
a-catenin/b-catenin/e-cadherin	1	3	0.359602	0.929935	0
a-catenin/b-catenin/e-cadherin	10	1	1.77173	1.47027	1.75053
a-catenin/b-catenin/e-cadherin	10	2	1.14702	1.26706	1.59718
a-catenin/b-catenin/e-cadherin	10	3	0.59271	1.08644	0.469728
a-catenin/b-catenin/e-cadherin	2	1	1.88189	0.764367	2.29772
a-catenin/b-catenin/e-cadherin	2	2	0.600245	1.04844	0.674728
a-catenin/b-catenin/e-cadherin	2	3	0.366609	0.671964	0.101794
a-catenin/b-catenin/e-cadherin	3	1	2.10194	1.24372	2.46663
a-catenin/b-catenin/e-cadherin	3	2	1.01273	1.54415	0.459775
a-catenin/b-catenin/e-cadherin	3	3	0.590212	0.761089	0.313129
a-catenin/b-catenin/e-cadherin	4	1	1.39585	0.797475	1.37774
a-catenin/b-catenin/e-cadherin	4	2	0.888473	1.31414	0.9622
a-catenin/b-catenin/e-cadherin	4	3	0.579095	0.919974	0.378438
a-catenin/b-catenin/e-cadherin	5	1	1.48601	1.41666	0.837901
a-catenin/b-catenin/e-cadherin	5	2	0.942368	0.717371	1.32949
a-catenin/b-catenin/e-cadherin	5	3	0.573114	0.141569	0.279821
a-catenin/b-catenin/e-cadherin	6	1	1.08527	0.547605	0.811462
a-catenin/b-catenin/e-cadherin	6	2	0.745078	1.14537	0.728282
a-catenin/b-catenin/e-cadherin	6	3	0.734992	0.720831	0.862227
a-catenin/b-catenin/e-cadherin	7	1	1.43213	1.13497	1.21312
a-catenin/b-catenin/e-cadherin	7	2	0.675164	0.934985	0.809084
a-catenin/b-catenin/e-cadherin	7	3	0.621223	0.821565	0.370081
a-catenin/b-catenin/e-cadherin	8	1	1.35648	0.877209	2.07842
a-catenin/b-catenin/e-cadherin	8	2	1.12071	1.22201	1.34524
a-catenin/b-catenin/e-cadherin	8	3	0.718646	1.03612	0.597689
a-catenin/b-catenin/e-cadherin	9	1	1.33697	1.09862	1.99912
a-catenin/b-catenin/e-cadherin	9	2	0.947357	1.4231	0.414732
a-catenin/b-catenin/e-cadherin	9	3	0.547741	0.895762	0.434064
a-catenin/b-catenin/mTagBFP2	1	1	1.20005	1.5757	0.13747
a-catenin/b-catenin/mTagBFP2	1	2	0.959706	1.70836	0.225209
a-catenin/b-catenin/mTagBFP2	1	3	0.359167	0.686131	0
a-catenin/b-catenin/mTagBFP2	10	1	1.02688	1.51029	0
a-catenin/b-catenin/mTagBFP2	10	2	0.915381	1.52751	0.149744
a-catenin/b-catenin/mTagBFP2	10	3	0.290388	0.771986	0
a-catenin/b-catenin/mTagBFP2	2	1	0.603807	1.38617	0
a-catenin/b-catenin/mTagBFP2	2	2	0.851854	1.38877	0.0663587
a-catenin/b-catenin/mTagBFP2	2	3	0.289229	0.53961	0
a-catenin/b-catenin/mTagBFP2	3	1	0.674813	1.52152	0.047284
a-catenin/b-catenin/mTagBFP2	3	2	1.1467	1.73526	0
a-catenin/b-catenin/mTagBFP2	3	3	0.584175	0.546811	0
a-catenin/b-catenin/mTagBFP2	4	1	0.726952	1.14709	0
a-catenin/b-catenin/mTagBFP2	4	2	0.970272	1.77267	0
a-catenin/b-catenin/mTagBFP2	4	3	0.431968	0.57573	0
a-catenin/b-catenin/mTagBFP2	5	1	0.620457	1.33315	0
a-catenin/b-catenin/mTagBFP2	5	2	1.37028	2.19022	0.0483361
a-catenin/b-catenin/mTagBFP2	5	3	0.901193	0.974201	0
a-catenin/b-catenin/mTagBFP2	6	1	0.866018	1.63459	0
a-catenin/b-catenin/mTagBFP2	6	2	1.07721	1.84048	0
a-catenin/b-catenin/mTagBFP2	6	3	1.05521	0.861357	0.236971
a-catenin/b-catenin/mTagBFP2	7	1	0.971276	1.65154	0
a-catenin/b-catenin/mTagBFP2	7	2	1.12879	1.48871	0.304448
a-catenin/b-catenin/mTagBFP2	7	3	0.63018	0.868414	0
a-catenin/b-catenin/mTagBFP2	8	1	0.883323	1.55917	0
a-catenin/b-catenin/mTagBFP2	8	2	1.03373	1.57953	0.416284
a-catenin/b-catenin/mTagBFP2	8	3	0.58628	0.940475	0
a-catenin/b-catenin/mTagBFP2	9	1	1.30658	1.52442	0
a-catenin/b-catenin/mTagBFP2	9	2	0.83757	1.64185	0.0578083
a-catenin/b-catenin/mTagBFP2	9	3	0.704667	1.2052	0.0580594
a-catenin/e-cadherin/EGFP	1	1	0.611929	1.80936	0
a-catenin/e-cadherin/EGFP	1	2	0.0255983	1.04265	0
a-catenin/e-cadherin/EGFP	1	3	0.0475604	1.12019	0
a-catenin/e-cadherin/EGFP	10	1	0.162944	1.23243	0
a-catenin/e-cadherin/EGFP	10	2	0.309388	0.846991	0
a-catenin/e-cadherin/EGFP	10	3	0.136999	1.13821	0
a-catenin/e-cadherin/EGFP	2	1	0.752182	0.683641	0
a-catenin/e-cadherin/EGFP	2	2	0.0528233	0.987657	0
a-catenin/e-cadherin/EGFP	2	3	0.139185	0.997539	0.00694854
a-catenin/e-cadherin/EGFP	3	1	0.533393	0.969457	0
a-catenin/e-cadherin/EGFP	3	2	0.0069444	1.02134	0
a-catenin/e-cadherin/EGFP	3	3	0.0742311	0.979914	0
a-catenin/e-cadherin/EGFP	4	1	0.283744	0.536984	0
a-catenin/e-cadherin/EGFP	4	2	0.0458997	0.945212	0
a-catenin/e-cadherin/EGFP	4	3	0.0787296	1.054	0
a-catenin/e-cadherin/EGFP	5	1	0.0112572	0.535406	0
a-catenin/e-cadherin/EGFP	5	2	0.0249048	0.693032	0.101768
a-catenin/e-cadherin/EGFP	5	3	0.11702	0.927176	0
a-catenin/e-cadherin/EGFP	6	1	0.0744266	1.25781	0.0384125
a-catenin/e-cadherin/EGFP	6	2	0.0980355	0.712843	0.0587773
a-catenin/e-cadherin/EGFP	6	3	0.142847	0.802858	0
a-catenin/e-cadherin/EGFP	7	1	0.0915898	1.28726	0
a-catenin/e-cadherin/EGFP	7	2	0.19371	0.511035	0.0258526
a-catenin/e-cadherin/EGFP	7	3	0.0661325	1.02571	0
a-catenin/e-cadherin/EGFP	8	1	0.0698819	1.13916	0
a-catenin/e-cadherin/EGFP	8	2	0.0830525	0.940714	0
a-catenin/e-cadherin/EGFP	8	3	0.0421411	0.794122	0
a-catenin/e-cadherin/EGFP	9	1	0.0888615	0.761612	0.0423796
a-catenin/e-cadherin/EGFP	9	2	0.221382	0.477136	0.326111
a-catenin/e-cadherin/EGFP	9	3	0.127408	1.17878	0
a-catenin/EGFP/mTagBFP2	1	1	0.399746	1.08664	0
a-catenin/EGFP/mTagBFP2	1	2	0.92369	0.852001	0
a-catenin/EGFP/mTagBFP2	1	3	0.00612735	0.521026	0
a-catenin/EGFP/mTagBFP2	10	1	0.0556114	1.59909	0
a-catenin/EGFP/mTagBFP2	10	2	0.766893	0.941578	0
a-catenin/EGFP/mTagBFP2	10	3	0.0068893	0.510858	0
a-catenin/EGFP/mTagBFP2	2	1	0.144562	1.48931	0
a-catenin/EGFP/mTagBFP2	2	2	0.535739	0.832083	0
a-catenin/EGFP/mTagBFP2	2	3	0.00494144	0.56364	0
a-catenin/EGFP/mTagBFP2	3	1	0.292029	1.62899	0
a-catenin/EGFP/mTagBFP2	3	2	0.316898	0.951544	0
a-catenin/EGFP/mTagBFP2	3	3	0.03458	0.585017	0
a-catenin/EGFP/mTagBFP2	4	1	0.0701465	1.84541	0
a-catenin/EGFP/mTagBFP2	4	2	0.0936246	0.43235	0
a-catenin/EGFP/mTagBFP2	4	3	0.0204067	0.568533	0
a-catenin/EGFP/mTagBFP2	5	1	0.0872963	1.75884	0
a-catenin/EGFP/mTagBFP2	5	2	0.192799	0.602772	0
a-catenin/EGFP/mTagBFP2	5	3	0.00850584	0.691649	0
a-catenin/EGFP/mTagBFP2	6	1	0.00294448	1.78985	0
a-catenin/EGFP/mTagBFP2	6	2	0.113716	0.648009	0
a-catenin/EGFP/mTagBFP2	6	3	0.014123	0.734161	0
a-catenin/EGFP/mTagBFP2	7	1	0.0117851	1.50909	0
a-catenin/EGFP/mTagBFP2	7	2	0.691098	0.767168	0
a-catenin/EGFP/mTagBFP2	7	3	0.0162158	0.763944	0
a-catenin/EGFP/mTagBFP2	8	1	0.112219	1.49489	0
a-catenin/EGFP/mTagBFP2	8	2	0.389185	1.01811	0
a-catenin/EGFP/mTagBFP2	8	3	0.559614	0.645214	0.0533355
a-catenin/EGFP/mTagBFP2	9	1	0.0700882	1.65297	0
a-catenin/EGFP/mTagBFP2	9	2	0.183996	1.02946	0
a-catenin/EGFP/mTagBFP2	9	3	0.0262881	0.640791	0
b-catenin/e-cadherin/mCherry	1	1	0.776138	0	0.208549
b-catenin/e-cadherin/mCherry	1	2	0.585781	0	0.132353
b-catenin/e-cadherin/mCherry	1	3	0.816216	0	0.241821
b-catenin/e-cadherin/mCherry	10	1	1.00013	0	0.930215
b-catenin/e-cadherin/mCherry	10	2	0.721618	0	0.176957
b-catenin/e-cadherin/mCherry	10	3	0.893115	0	0.691248
b-catenin/e-cadherin/mCherry	2	1	0.65269	0	0.301756
b-catenin/e-cadherin/mCherry	2	2	0.610396	0	0.360463
b-catenin/e-cadherin/mCherry	2	3	0.915954	0	1.07194
b-catenin/e-cadherin/mCherry	3	1	0.673374	0	0.313235
b-catenin/e-cadherin/mCherry	3	2	0.495364	0.0179949	0.0759113
b-catenin/e-cadherin/mCherry	3	3	0.799419	0	0.852791
b-catenin/e-cadherin/mCherry	4	1	0.733767	0	0
b-catenin/e-cadherin/mCherry	4	2	0.508258	0	0.0473765
b-catenin/e-cadherin/mCherry	4	3	0.684483	0	0.117022
b-catenin/e-cadherin/mCherry	5	1	0.72976	0	0.133655
b-catenin/e-cadherin/mCherry	5	2	0.657605	0	0.078796
b-catenin/e-cadherin/mCherry	5	3	0.708658	0	0.136404
b-catenin/e-cadherin/mCherry	6	1	0.853384	0	0.142116
b-catenin/e-cadherin/mCherry	6	2	0.553354	0	0.107349
b-catenin/e-cadherin/mCherry	6	3	0.832239	0	0.35381
b-catenin/e-cadherin/mCherry	7	1	0.823317	0	0.409085
b-catenin/e-cadherin/mCherry	7	2	0.480236	0.00853052	0.0423671
b-catenin/e-cadherin/mCherry	7	3	0.620765	0	0.132537
b-catenin/e-cadherin/mCherry	8	1	0.895344	0	0.620267
b-catenin/e-cadherin/mCherry	8	2	0.52606	0	0.0411179
b-catenin/e-cadherin/mCherry	8	3	0.659284	0	0.245915
b-catenin/e-cadherin/mCherry	9	1	0.91583	0	0.597284
b-catenin/e-cadherin/mCherry	9	2	0.70006	0	0.233871
b-catenin/e-cadherin/mCherry	9	3	0.692846	0	0.35681
b-catenin/mCherry/mTagBFP2	1	1	1.46692	0	0.0932498
b-catenin/mCherry/mTagBFP2	1	2	1.98094	0	0.375636
b-catenin/mCherry/mTagBFP2	1	3	0.425278	0	0.120585
b-catenin/mCherry/mTagBFP2	10	1	1.24821	0	0.0955509
b-catenin/mCherry/mTagBFP2	10	2	1.63407	0.0117925	0.36592
b-catenin/mCherry/mTagBFP2	10	3	0.383396	0	0
b-catenin/mCherry/mTagBFP2	2	1	1.51707	0	0
b-catenin/mCherry/mTagBFP2	2	2	0.937239	0	0
b-catenin/mCherry/mTagBFP2	2	3	0.400655	0	0.0567742
b-catenin/mCherry/mTagBFP2	3	1	1.61982	0	0.159185
b-catenin/mCherry/mTagBFP2	3	2	1.33304	0	0
b-catenin/mCherry/mTagBFP2	3	3	0.333425	0	0
b-catenin/mCherry/mTagBFP2	4	1	0.549844	0.00152418	0
b-catenin/mCherry/mTagBFP2	4	2	1.39094	0	0.20226
b-catenin/mCherry/mTagBFP2	4	3	0.317875	0	0
b-catenin/mCherry/mTagBFP2	5	1	0.723113	0	0.158909
b-catenin/mCherry/mTagBFP2	5	2	2.26624	0	0.388318
b-catenin/mCherry/mTagBFP2	5	3	0.351305	0	0.0457412
b-catenin/mCherry/mTagBFP2	6	1	0.711522	0.0056538	0.0842697
b-catenin/mCherry/mTagBFP2	6	2	1.94025	0	0.212567
b-catenin/mCherry/mTagBFP2	6	3	0.389627	0	0.0700596
b-catenin/mCherry/mTagBFP2	7	1	0.560853	0	0
b-catenin/mCherry/mTagBFP2	7	2	1.68284	0	0.134719
b-catenin/mCherry/mTagBFP2	7	3	0.281467	0	0
b-catenin/mCherry/mTagBFP2	8	1	0.760503	0	0
b-catenin/mCherry/mTagBFP2	8	2	1.71054	0.00202226	0.425918
b-catenin/mCherry/mTagBFP2	8	3	0.302223	0	0
b-catenin/mCherry/mTagBFP2	9	1	0.948845	0	0
b-catenin/mCherry/mTagBFP2	9	2	1.67527	0	0.294755
b-catenin/mCherry/mTagBFP2	9	3	0.360232	0	0.107698
e-cadherin/mCherry/EGFP	1	1	0.417704	0	0.0886418
e-cadherin/mCherry/EGFP	1	2	0.0142822	0	0
e-cadherin/mCherry/EGFP	1	3	0	0	0.0198395
e-cadherin/mCherry/EGFP	10	1	0.00768388	0	0.293954
e-cadherin/mCherry/EGFP	10	2	0.0350435	0	0
e-cadherin/mCherry/EGFP	10	3	0.0137471	0	0.129057
e-cadherin/mCherry/EGFP	2	1	0.278783	0.00779376	0
e-cadherin/mCherry/EGFP	2	2	0.0155428	0.00396164	0.0875548
e-cadherin/mCherry/EGFP	2	3	0.0281548	0	0
e-cadherin/mCherry/EGFP	3	1	0.542935	0	0
e-cadherin/mCherry/EGFP	3	2	0.0449555	0	0.0207741
e-cadherin/mCherry/EGFP	3	3	0.019803	0	0
e-cadherin/mCherry/EGFP	4	1	0.359301	0	0.00836872
e-cadherin/mCherry/EGFP	4	2	0.0201551	0	0.284225
e-cadherin/mCherry/EGFP	4	3	0.0516391	0	0
e-cadherin/mCherry/EGFP	5	1	0.29936	0	0.0646615
e-cadherin/mCherry/EGFP	5	2	0.0110223	0	0
e-cadherin/mCherry/EGFP	5	3	0.0224568	0	0
e-cadherin/mCherry/EGFP	6	1	0.358794	0.00748746	0
e-cadherin/mCherry/EGFP	6	2	0.0433168	0	0
e-cadherin/mCherry/EGFP	6	3	0.0381426	0	0.27074
e-cadherin/mCherry/EGFP	7	1	0.237021	0	0
e-cadherin/mCherry/EGFP	7	2	0.0732052	0	0
e-cadherin/mCherry/EGFP	7	3	0.0388663	0	0.00814628
e-cadherin/mCherry/EGFP	8	1	0.231324	0	0
e-cadherin/mCherry/EGFP	8	2	0.0697903	0	0
e-cadherin/mCherry/EGFP	8	3	0.00814235	0	0
e-cadherin/mCherry/EGFP	9	1	0.0077371	0	0.171341
e-cadherin/mCherry/EGFP	9	2	0.0487304	0	0
e-cadherin/mCherry/EGFP	9	3	0.00867527	0	0.0481169

## Sheet: 1G
condition	replicate	replicate_experiment	condensed_fraction_Green_normalized	condensed_fraction_Red_normalized	condensed_fraction_Blue_normalized
a-catenin/b-catenin-mutated/e-cadherin	1	1	0.599232	0.881007	0.812529
a-catenin/b-catenin-mutated/e-cadherin	1	2	0.498323	0.864945	0.154495
a-catenin/b-catenin-mutated/e-cadherin	1	3	0.238321	0.562142	0.0426023
a-catenin/b-catenin-mutated/e-cadherin	10	1	0.438358	0.834422	0.18625
a-catenin/b-catenin-mutated/e-cadherin	10	2	0.363101	0.608824	0.163161
a-catenin/b-catenin-mutated/e-cadherin	10	3	1.0815	1.54867	2.04102
a-catenin/b-catenin-mutated/e-cadherin	2	1	0.124387	0.44296	0
a-catenin/b-catenin-mutated/e-cadherin	2	2	0.255214	0.540237	0
a-catenin/b-catenin-mutated/e-cadherin	2	3	0.221779	0.595068	0.103308
a-catenin/b-catenin-mutated/e-cadherin	3	1	0.175387	0.354235	0.0902968
a-catenin/b-catenin-mutated/e-cadherin	3	2	0.24843	0.460353	0
a-catenin/b-catenin-mutated/e-cadherin	3	3	0.335501	0.712116	0.0548669
a-catenin/b-catenin-mutated/e-cadherin	4	1	0.32983	0.351396	0.237557
a-catenin/b-catenin-mutated/e-cadherin	4	2	0.31027	0.427568	0.228586
a-catenin/b-catenin-mutated/e-cadherin	4	3	0.614315	0.928121	0.51652
a-catenin/b-catenin-mutated/e-cadherin	5	1	0.255193	0.428656	0.230612
a-catenin/b-catenin-mutated/e-cadherin	5	2	0.421414	0.632521	0.373239
a-catenin/b-catenin-mutated/e-cadherin	5	3	0.501333	0.638967	0.73298
a-catenin/b-catenin-mutated/e-cadherin	6	1	0.468575	0.51247	0.549347
a-catenin/b-catenin-mutated/e-cadherin	6	2	0.444795	0.683273	0.178592
a-catenin/b-catenin-mutated/e-cadherin	6	3	0.402897	0.686968	0.470792
a-catenin/b-catenin-mutated/e-cadherin	7	1	0.347468	0.77016	0.176149
a-catenin/b-catenin-mutated/e-cadherin	7	2	0.339448	0.598333	0.258258
a-catenin/b-catenin-mutated/e-cadherin	7	3	0.464141	0.711911	0.384936
a-catenin/b-catenin-mutated/e-cadherin	8	1	0.470366	0.575418	0.522076
a-catenin/b-catenin-mutated/e-cadherin	8	2	0.594367	0.259498	0.833597
a-catenin/b-catenin-mutated/e-cadherin	8	3	0.438559	0.776313	0.630176
a-catenin/b-catenin-mutated/e-cadherin	9	1	0.333771	0.523165	0.191253
a-catenin/b-catenin-mutated/e-cadherin	9	2	0.346042	0.694311	0.0867534
a-catenin/b-catenin-mutated/e-cadherin	9	3	0.547735	0.730529	1.05233
a-catenin/b-catenin/e-cadherin	1	1	1.54547	1.10736	1.43267
a-catenin/b-catenin/e-cadherin	1	2	0.843172	0.868013	1.35864
a-catenin/b-catenin/e-cadherin	1	3	0.359602	0.660292	0
a-catenin/b-catenin/e-cadherin	10	1	1.77173	1.48008	1.83827
a-catenin/b-catenin/e-cadherin	10	2	1.14702	1.36946	1.53006
a-catenin/b-catenin/e-cadherin	10	3	0.59271	0.995985	0.427673
a-catenin/b-catenin/e-cadherin	2	1	1.88189	1.13598	2.26748
a-catenin/b-catenin/e-cadherin	2	2	0.600245	0.863626	0.608632
a-catenin/b-catenin/e-cadherin	2	3	0.366609	0.582323	0.14882
a-catenin/b-catenin/e-cadherin	3	1	2.10194	1.35325	2.47357
a-catenin/b-catenin/e-cadherin	3	2	1.01273	1.37508	0.318064
a-catenin/b-catenin/e-cadherin	3	3	0.590212	0.688395	0.348916
a-catenin/b-catenin/e-cadherin	4	1	1.39585	0.94959	1.60926
a-catenin/b-catenin/e-cadherin	4	2	0.888473	1.21269	0.965562
a-catenin/b-catenin/e-cadherin	4	3	0.579095	0.698763	0.445807
a-catenin/b-catenin/e-cadherin	5	1	1.48601	1.44274	0.837726
a-catenin/b-catenin/e-cadherin	5	2	0.942368	0.746758	1.36299
a-catenin/b-catenin/e-cadherin	5	3	0.573114	1.13115	0.343221
a-catenin/b-catenin/e-cadherin	6	1	1.08527	0.710288	0.947407
a-catenin/b-catenin/e-cadherin	6	2	0.745078	1.1208	0.664315
a-catenin/b-catenin/e-cadherin	6	3	0.734992	0.620228	0.903511
a-catenin/b-catenin/e-cadherin	7	1	1.43213	1.19982	1.24739
a-catenin/b-catenin/e-cadherin	7	2	0.675164	0.780227	0.719456
a-catenin/b-catenin/e-cadherin	7	3	0.621223	0.726117	0.540211
a-catenin/b-catenin/e-cadherin	8	1	1.35648	0.891699	1.98814
a-catenin/b-catenin/e-cadherin	8	2	1.12071	1.23904	1.30324
a-catenin/b-catenin/e-cadherin	8	3	0.718646	0.834119	0.631898
a-catenin/b-catenin/e-cadherin	9	1	1.33697	1.06881	1.76391
a-catenin/b-catenin/e-cadherin	9	2	0.947357	1.39848	0.55718
a-catenin/b-catenin/e-cadherin	9	3	0.547741	0.748832	0.41597
b-catenin-mutated/mCherry/mTagBFP2	1	1	0.0923859	0	0
b-catenin-mutated/mCherry/mTagBFP2	1	2	0.521829	0	0.179147
b-catenin-mutated/mCherry/mTagBFP2	1	3	0.302198	0.00269684	0.125408
b-catenin-mutated/mCherry/mTagBFP2	10	1	0.112587	0	0.0441541
b-catenin-mutated/mCherry/mTagBFP2	10	2	0.402704	0	0.106789
b-catenin-mutated/mCherry/mTagBFP2	10	3	0.389232	0	0.109389
b-catenin-mutated/mCherry/mTagBFP2	2	1	0.0537227	0	0
b-catenin-mutated/mCherry/mTagBFP2	2	2	0.222619	0	0
b-catenin-mutated/mCherry/mTagBFP2	2	3	0.308754	0	0.0773516
b-catenin-mutated/mCherry/mTagBFP2	3	1	0.0477462	0.00193136	0
b-catenin-mutated/mCherry/mTagBFP2	3	2	0.223402	0	0.0110087
b-catenin-mutated/mCherry/mTagBFP2	3	3	0.222635	0	0
b-catenin-mutated/mCherry/mTagBFP2	4	1	0.0549208	0	0
b-catenin-mutated/mCherry/mTagBFP2	4	2	0.277039	0	0
b-catenin-mutated/mCherry/mTagBFP2	4	3	0.287651	0	0
b-catenin-mutated/mCherry/mTagBFP2	5	1	0.0587046	0	0
b-catenin-mutated/mCherry/mTagBFP2	5	2	0.407381	0	0
b-catenin-mutated/mCherry/mTagBFP2	5	3	0.292256	0	0
b-catenin-mutated/mCherry/mTagBFP2	6	1	0.0717275	0	0
b-catenin-mutated/mCherry/mTagBFP2	6	2	0.225394	0.00134276	0
b-catenin-mutated/mCherry/mTagBFP2	6	3	0.20642	0	0
b-catenin-mutated/mCherry/mTagBFP2	7	1	0.0563184	0	0.0286624
b-catenin-mutated/mCherry/mTagBFP2	7	2	0.118702	0	0
b-catenin-mutated/mCherry/mTagBFP2	7	3	0.175268	0	0.160359
b-catenin-mutated/mCherry/mTagBFP2	8	1	0.0913928	0	0
b-catenin-mutated/mCherry/mTagBFP2	8	2	0.228603	0	0.0453841
b-catenin-mutated/mCherry/mTagBFP2	8	3	0.258016	0.00176298	0.0563939
b-catenin-mutated/mCherry/mTagBFP2	9	1	0.0582995	0	0
b-catenin-mutated/mCherry/mTagBFP2	9	2	0.298782	0	0.13576
b-catenin-mutated/mCherry/mTagBFP2	9	3	0.225887	0	0
b-catenin/mCherry/mTagBFP2	1	1	1.46692	0	0.110772
b-catenin/mCherry/mTagBFP2	1	2	1.98094	0	0.564767
b-catenin/mCherry/mTagBFP2	1	3	0.425278	0	0.112569
b-catenin/mCherry/mTagBFP2	10	1	1.24821	0	0.0628892
b-catenin/mCherry/mTagBFP2	10	2	1.63407	0	0.397808
b-catenin/mCherry/mTagBFP2	10	3	0.383396	0.000693252	0
b-catenin/mCherry/mTagBFP2	2	1	1.51707	0	0
b-catenin/mCherry/mTagBFP2	2	2	0.937239	0	0
b-catenin/mCherry/mTagBFP2	2	3	0.400655	0	0
b-catenin/mCherry/mTagBFP2	3	1	1.61982	0	0.192347
b-catenin/mCherry/mTagBFP2	3	2	1.33304	0	0.114034
b-catenin/mCherry/mTagBFP2	3	3	0.333425	0	0
b-catenin/mCherry/mTagBFP2	4	1	0.549844	0	0
b-catenin/mCherry/mTagBFP2	4	2	1.39094	0	0.158811
b-catenin/mCherry/mTagBFP2	4	3	0.317875	0	0
b-catenin/mCherry/mTagBFP2	5	1	0.723113	0	0.156889
b-catenin/mCherry/mTagBFP2	5	2	2.26624	0	0.401367
b-catenin/mCherry/mTagBFP2	5	3	0.351305	0	0
b-catenin/mCherry/mTagBFP2	6	1	0.711522	0.00327411	0.0935636
b-catenin/mCherry/mTagBFP2	6	2	1.94025	0	0.162874
b-catenin/mCherry/mTagBFP2	6	3	0.389627	0	0
b-catenin/mCherry/mTagBFP2	7	1	0.560853	0	0
b-catenin/mCherry/mTagBFP2	7	2	1.68284	0	0.216842
b-catenin/mCherry/mTagBFP2	7	3	0.281467	0	0
b-catenin/mCherry/mTagBFP2	8	1	0.760503	0	0
b-catenin/mCherry/mTagBFP2	8	2	1.71054	0	0.445399
b-catenin/mCherry/mTagBFP2	8	3	0.302223	0	0
b-catenin/mCherry/mTagBFP2	9	1	0.948845	0	0
b-catenin/mCherry/mTagBFP2	9	2	1.67527	0	0.467088
b-catenin/mCherry/mTagBFP2	9	3	0.360232	0	0.143479

## Sheet: 2E_S2E
wildtype										IDRs*
Replicate experiment	Image	ROI Label	Slice	Length junction	Mean intensity C1	# peaks	peaks/um		Replicate experiment	Image	ROI Label	Slice	Length junction	Mean intensity C1	# peaks	peaks/um
jmon0171	1	p001_wt_junction0	5	20.604	401.572	6	0.291206		jmon0171	8	p008_arom_junction0	1	13.324	287.87	2	0.150105
jmon0171	1	p001_wt_junction1	5	23.286	238.299	3	0.128833		jmon0171	8	p008_arom_junction1	2	11.522	266.697	1	0.0867905
jmon0171	1	p001_wt_junction2	1	9.781	235.041	0	0		jmon0171	8	p008_arom_junction2	2	12.981	298.315	0	0
jmon0171	1	p001_wt_junction3	2	10.945	194.108	2	0.182732		jmon0171	8	p008_arom_junction3	4	15.24	310.903	4	0.262467
jmon0171	1	p001_wt_junction4	2	12.462	268.095	4	0.320976		jmon0171	8	p008_arom_junction4	2	11.489	269.449	1	0.0870398
jmon0171	1	p001_wt_junction5	2	12.283	301.209	1	0.0814133		jmon0171	8	p008_arom_junction5	2	15.735	380.75	0	0
jmon0171	1	p001_wt_junction6	1	19.205	254.508	5	0.260349		jmon0171	8	p008_arom_junction6	1	12.33	450.38	0	0
jmon0171	1	p001_wt_junction7	3	10.731	242.889	2	0.186376		jmon0171	8	p008_arom_junction7	1	12.133	268.593	1	0.0824198
jmon0171	1	p001_wt_junction8	1	32.339	313.056	6	0.185534		jmon0171	8	p008_arom_junction8	1	15.416	308.694	2	0.129735
jmon0171	1	p001_wt_junction9	2	13.688	343.381	1	0.0730567		jmon0171	8	p008_arom_junction9	4	9.556	419.368	0	0
jmon0171	1	p001_wt_junction10	1	17.93	346.97	6	0.334635		jmon0171	8	p008_arom_junction10	4	19.657	288.332	2	0.101745
jmon0171	3	p003_wt_junction0	1	14.254	246.653	3	0.210467		jmon0171	8	p008_arom_junction11	3	12.745	1094.26	4	0.313849
jmon0171	3	p003_wt_junction1	5	16.596	287.792	3	0.180766		jmon0171	8	p008_arom_junction12	4	19.207	685.541	2	0.104129
jmon0171	3	p003_wt_junction2	2	10.64	322.248	2	0.18797		jmon0171	9	p009_arom_junction0	1	11.431	481.348	4	0.349926
jmon0171	3	p003_wt_junction3	1	22.45	395.964	6	0.267261		jmon0171	9	p009_arom_junction1	1	14.051	438.013	2	0.142339
jmon0171	3	p003_wt_junction4	1	12.678	283.566	4	0.315507		jmon0171	9	p009_arom_junction2	3	16.162	413	4	0.247494
jmon0171	3	p003_wt_junction5	4	27.034	271.805	2	0.0739809		jmon0171	9	p009_arom_junction3	5	26.975	307.095	2	0.0741427
jmon0171	3	p003_wt_junction6	3	17.198	287.739	2	0.116293		jmon0171	9	p009_arom_junction4	5	21.579	237.735	1	0.0463414
jmon0171	3	p003_wt_junction7	5	20.099	210.001	5	0.248769		jmon0171	9	p009_arom_junction5	5	10.87	319.978	1	0.0919963
jmon0171	3	p003_wt_junction8	3	17.203	208.452	4	0.232518		jmon0171	9	p009_arom_junction6	3	11.943	336.928	0	0
jmon0171	3	p003_wt_junction9	2	16.716	247.135	2	0.119646		jmon0171	9	p009_arom_junction7	3	37.299	285.814	4	0.107241
jmon0171	3	p003_wt_junction10	1	13.6	263.299	2	0.147059		jmon0171	9	p009_arom_junction8	5	23.184	270.906	1	0.0431332
jmon0171	3	p003_wt_junction11	1	16.002	322.049	4	0.249969		jmon0171	9	p009_arom_junction9	5	15.612	284.954	0	0
jmon0171	21	p021_wt_junction0	4	17.035	752.124	6	0.352216		jmon0171	9	p009_arom_junction10	1	27.758	315.603	2	0.0720513
jmon0171	21	p021_wt_junction1	5	7.924	491.836	3	0.378597		jmon0171	9	p009_arom_junction11	1	18.147	337.782	3	0.165317
jmon0171	21	p021_wt_junction2	5	15.455	590.059	2	0.129408		jmon0171	10	p010_arom_junction0	1	14.944	281.984	0	0
jmon0171	21	p021_wt_junction3	3	16.4	274.583	2	0.121951		jmon0171	10	p010_arom_junction1	1	12.348	414.849	0	0
jmon0171	21	p021_wt_junction4	4	14.736	236.869	1	0.067861		jmon0171	10	p010_arom_junction2	1	23.323	402.512	2	0.0857523
jmon0171	21	p021_wt_junction5	5	17.805	290.743	5	0.28082		jmon0171	10	p010_arom_junction3	1	12.739	903.748	0	0
jmon0171	21	p021_wt_junction6	5	18.905	488.588	6	0.317376		jmon0171	10	p010_arom_junction4	3	10.508	323.059	0	0
jmon0171	21	p021_wt_junction7	1	12.751	754.958	1	0.0784252		jmon0171	10	p010_arom_junction5	4	29.339	397.969	6	0.204506
jmon0171	21	p021_wt_junction8	5	17.361	373.295	4	0.230401		jmon0171	10	p010_arom_junction6	1	21.392	284.029	3	0.140239
jmon0171	21	p021_wt_junction9	3	27.224	218.439	3	0.110197		jmon0171	10	p010_arom_junction7	1	18.05	339.5	1	0.0554017
jmon0171	21	p021_wt_junction10	3	21.439	425.589	9	0.419796		jmon0171	10	p010_arom_junction8	1	30.058	248.167	0	0
jmon0171	22	p022_wt_junction0	1	17.47	313.204	6	0.343446		jmon0171	10	p010_arom_junction9	5	32.041	551.43	5	0.15605
jmon0171	22	p022_wt_junction1	1	22.019	385.049	4	0.181661		jmon0171	10	p010_arom_junction10	5	12.809	496.864	2	0.15614
jmon0171	22	p022_wt_junction2	4	22.213	361.656	0	0		jmon0171	10	p010_arom_junction11	3	18.971	343.047	1	0.052712
jmon0171	22	p022_wt_junction3	1	18.742	617.268	5	0.26678		jmon0171	10	p010_arom_junction12	5	13.892	389.976	0	0
jmon0171	22	p022_wt_junction4	4	20.236	332.795	2	0.0988338		jmon0171	6	p006_arom_junction0	1	14.781	480.52	3	0.202963
jmon0171	22	p022_wt_junction5	4	14.69	369.707	8	0.544588		jmon0171	6	p006_arom_junction1	4	24.447	329.554	5	0.204524
jmon0171	22	p022_wt_junction6	4	16.527	418.808	6	0.363042		jmon0171	6	p006_arom_junction2	4	18.237	260.843	0	0
jmon0171	22	p022_wt_junction7	5	11.164	694.373	2	0.179147		jmon0171	6	p006_arom_junction3	3	25.641	311.566	5	0.195
jmon0171	22	p022_wt_junction8	3	16.185	443.955	6	0.370714		jmon0171	6	p006_arom_junction4	1	13.835	395.21	1	0.0722804
jmon0171	22	p022_wt_junction9	5	18.302	521.426	3	0.163917		jmon0171	6	p006_arom_junction5	1	13.315	429.947	0	0
jmon0171	22	p022_wt_junction10	5	22.18	563.683	11	0.495942		jmon0171	6	p006_arom_junction6	3	16.733	369.36	0	0
jmon0171	22	p022_wt_junction11	3	14.243	563.958	2	0.14042		jmon0171	6	p006_arom_junction7	1	17.795	341.277	0	0
jmon0171	2	p002_wt_junction0	2	7.08	424.802	0	0		jmon0171	6	p006_arom_junction8	1	10.442	286.918	0	0
jmon0171	2	p002_wt_junction1	4	10.142	440.505	2	0.1972		jmon0171	6	p006_arom_junction9	1	17.696	209.196	0	0
jmon0171	2	p002_wt_junction2	3	14.728	383.484	5	0.339489		jmon0171	6	p006_arom_junction10	1	20.457	248.955	5	0.244415
jmon0171	2	p002_wt_junction3	1	7.278	296.163	1	0.1374		jmon0171	6	p006_arom_junction11	1	25.311	403.752	2	0.079017
jmon0171	2	p002_wt_junction4	5	13.512	279.634	4	0.296033		jmon0171	6	p006_arom_junction12	3	13.105	411.132	2	0.152614
jmon0171	2	p002_wt_junction5	4	16.8	270.964	2	0.119048		jmon0171	7	p007_arom_junction0	1	18.054	363.344	5	0.276947
jmon0171	2	p002_wt_junction6	5	13.793	286.313	5	0.362503		jmon0171	7	p007_arom_junction1	5	16.182	277.511	1	0.0617971
jmon0171	2	p002_wt_junction7	3	16.46	314.434	4	0.243013		jmon0171	7	p007_arom_junction2	5	15.547	254.886	0	0
jmon0171	2	p002_wt_junction8	1	13.139	516.778	3	0.228328		jmon0171	7	p007_arom_junction3	5	10.001	570.815	1	0.09999
jmon0171	2	p002_wt_junction9	1	22.037	261.887	6	0.272269		jmon0171	7	p007_arom_junction4	5	30.723	349.999	6	0.195293
jmon0171	2	p002_wt_junction10	3	15.991	275.696	4	0.250141		jmon0171	7	p007_arom_junction5	5	23.475	355.077	4	0.170394
jmon0171	2	p002_wt_junction11	3	23.164	250.427	3	0.129511		jmon0171	7	p007_arom_junction6	5	16.175	435.622	0	0
									jmon0171	7	p007_arom_junction7	1	25.746	346.535	4	0.155364
									jmon0171	7	p007_arom_junction8	3	19.307	219.251	0	0
									jmon0171	7	p007_arom_junction9	3	15.029	350.259	1	0.066538
									jmon0171	7	p007_arom_junction10	4	18.254	301.424	0	0
									jmon0171	7	p007_arom_junction11	2	12.65	345.057	0	0
jmon0181	15	p015_wt_junction0	2	23.675	214.66	6	0.253432		jmon0181	4	p004_arom_junction0	3	16.819	385.509	4	0.237826
jmon0181	15	p015_wt_junction1	2	10.694	409.937	3	0.280531		jmon0181	4	p004_arom_junction1	5	17.703	380.07	3	0.169463
jmon0181	15	p015_wt_junction2	3	15.873	213.239	3	0.189		jmon0181	4	p004_arom_junction2	1	18.947	309.074	0	0
jmon0181	15	p015_wt_junction3	3	14.574	281.746	2	0.137231		jmon0181	4	p004_arom_junction3	1	10.455	530.626	0	0
jmon0181	15	p015_wt_junction4	3	18.532	392.396	7	0.377725		jmon0181	4	p004_arom_junction4	2	15.256	248.882	1	0.065548
jmon0181	15	p015_wt_junction5	2	16.434	256.204	4	0.243398		jmon0181	4	p004_arom_junction5	2	13.701	322.8	2	0.145975
jmon0181	15	p015_wt_junction6	4	24.746	498.778	8	0.323285		jmon0181	4	p004_arom_junction6	5	11.948	314.694	1	0.083696
jmon0181	15	p015_wt_junction7	1	12.837	219.914	6	0.467399		jmon0181	4	p004_arom_junction7	5	11.688	514.862	0	0
jmon0181	15	p015_wt_junction8	1	13.345	203.385	2	0.149869		jmon0181	4	p004_arom_junction8	3	21.974	403.48	6	0.27305
jmon0181	15	p015_wt_junction9	1	7.531	289.879	2	0.265569		jmon0181	4	p004_arom_junction9	3	14.586	308.906	1	0.0685589
jmon0181	15	p015_wt_junction10	2	22.618	206.024	7	0.309488		jmon0181	5	p005_arom_junction0	5	12.026	451.414	0	0
jmon0181	15	p015_wt_junction11	3	20.714	193.945	2	0.0965531		jmon0181	5	p005_arom_junction1	3	21.886	435.042	0	0
jmon0181	16	p016_wt_junction0	1	18.366	336.441	0	0		jmon0181	5	p005_arom_junction2	3	17.837	283.023	2	0.112126
jmon0181	16	p016_wt_junction1	1	20.297	250.009	6	0.29561		jmon0181	5	p005_arom_junction3	5	22.725	206.795	0	0
jmon0181	16	p016_wt_junction2	1	13.024	221.625	3	0.230344		jmon0181	5	p005_arom_junction4	3	16.479	313.538	0	0
jmon0181	16	p016_wt_junction3	4	16.289	264.721	1	0.0613911		jmon0181	5	p005_arom_junction5	4	19.761	377.116	2	0.101209
jmon0181	16	p016_wt_junction4	4	15.737	258.048	3	0.190634		jmon0181	5	p005_arom_junction6	5	16.082	260.179	0	0
jmon0181	16	p016_wt_junction5	2	18.909	454.333	5	0.264424		jmon0181	5	p005_arom_junction7	4	19.82	244.016	0	0
jmon0181	16	p016_wt_junction6	1	21.373	223.905	3	0.140364		jmon0181	5	p005_arom_junction8	3	19.624	240.569	1	0.050958
jmon0181	16	p016_wt_junction7	5	13.906	405.648	3	0.215734		jmon0181	5	p005_arom_junction9	4	20.101	279.28	4	0.198995
jmon0181	16	p016_wt_junction8	1	13.69	197.301	0	0		jmon0181	5	p005_arom_junction10	5	16.261	508.997	3	0.18449
jmon0181	16	p016_wt_junction9	1	11.324	253.024	0	0		jmon0181	5	p005_arom_junction11	5	27.061	357.189	4	0.147814
jmon0181	16	p016_wt_junction10	1	17.463	379.516	5	0.28632		jmon0181	5	p005_arom_junction12	4	12.978	255.526	0	0
jmon0181	17	p017_wt_junction0	1	20.465	266.368	5	0.24432		jmon0181	5	p005_arom_junction13	5	16.402	273.103	1	0.0609682
jmon0181	17	p017_wt_junction1	1	33.482	331.449	3	0.0896004		jmon0181	1	p001_arom_junction0	3	22.528	319.166	4	0.177557
jmon0181	17	p017_wt_junction2	2	17.533	270.836	3	0.171106		jmon0181	1	p001_arom_junction1	5	27.317	291.862	3	0.109822
jmon0181	17	p017_wt_junction3	2	18.485	312.262	4	0.216392		jmon0181	1	p001_arom_junction2	3	19.292	302.006	3	0.155505
jmon0181	17	p017_wt_junction4	1	19.314	458.105	4	0.207104		jmon0181	1	p001_arom_junction3	5	19.008	269.875	0	0
jmon0181	17	p017_wt_junction5	1	13.854	441.592	1	0.0721813		jmon0181	1	p001_arom_junction4	4	19.702	281.02	1	0.0507563
jmon0181	17	p017_wt_junction6	1	20.387	338.611	2	0.0981017		jmon0181	1	p001_arom_junction5	4	20.21	398.715	5	0.247402
jmon0181	17	p017_wt_junction7	3	13.019	471.339	3	0.230432		jmon0181	1	p001_arom_junction6	5	22.109	280	0	0
jmon0181	17	p017_wt_junction8	1	14.634	280.269	5	0.34167		jmon0181	1	p001_arom_junction7	5	25.247	321.293	0	0
jmon0181	17	p017_wt_junction9	4	11.214	342.691	4	0.356697		jmon0181	1	p001_arom_junction8	2	19.18	402.01	6	0.312826
jmon0181	17	p017_wt_junction10	3	21.235	235.178	3	0.141276		jmon0181	1	p001_arom_junction9	4	12.303	376.62	3	0.243843
jmon0181	17	p017_wt_junction11	2	15.794	251.326	5	0.316576		jmon0181	1	p001_arom_junction10	5	11.605	422.869	0	0
jmon0181	17	p017_wt_junction12	2	15.691	193.586	4	0.254923		jmon0181	1	p001_arom_junction11	5	15.277	370.039	0	0
jmon0181	18	p018_wt_junction0	1	12.173	402.798	1	0.082149		jmon0181	2	p002_arom_junction0	4	18.624	246.463	4	0.214777
jmon0181	18	p018_wt_junction1	5	13.547	401.462	2	0.147634		jmon0181	2	p002_arom_junction1	5	15.523	351.002	0	0
jmon0181	18	p018_wt_junction2	1	16.235	278.052	6	0.369572		jmon0181	2	p002_arom_junction2	3	13.378	358.204	0	0
jmon0181	18	p018_wt_junction3	1	12.761	459.328	8	0.62691		jmon0181	2	p002_arom_junction3	3	10.61	315.635	0	0
jmon0181	18	p018_wt_junction4	2	15.72	302.55	5	0.318066		jmon0181	2	p002_arom_junction4	5	23.281	226.686	1	0.0429535
jmon0181	18	p018_wt_junction5	2	14.164	305.888	3	0.211805		jmon0181	2	p002_arom_junction5	2	9.067	437.435	0	0
jmon0181	18	p018_wt_junction6	2	15.556	362.066	4	0.257136		jmon0181	2	p002_arom_junction6	1	12.741	333.305	1	0.0784868
jmon0181	18	p018_wt_junction7	5	16.283	334.95	4	0.245655		jmon0181	2	p002_arom_junction7	1	13.103	322.688	2	0.152637
jmon0181	18	p018_wt_junction8	5	24.892	323.705	10	0.401735		jmon0181	2	p002_arom_junction8	1	21.655	217.519	0	0
jmon0181	18	p018_wt_junction9	5	25.641	348.019	6	0.234		jmon0181	2	p002_arom_junction9	1	20.358	267.834	2	0.0982415
jmon0181	18	p018_wt_junction10	4	16.739	318.854	6	0.358444		jmon0181	2	p002_arom_junction10	2	18.165	356.706	1	0.0550509
jmon0181	18	p018_wt_junction11	1	17.963	391.463	3	0.16701		jmon0181	2	p002_arom_junction11	2	15.241	389.061	3	0.196837
jmon0181	18	p018_wt_junction12	1	19.653	319.014	1	0.0508828		jmon0181	3	p003_arom_junction0	1	18.106	384.533	4	0.220921
jmon0181	14	p014_wt_junction0	1	19.008	464.23	3	0.157828		jmon0181	3	p003_arom_junction1	5	21.976	228.581	4	0.182017
jmon0181	14	p014_wt_junction1	1	27.158	370.678	8	0.294573		jmon0181	3	p003_arom_junction2	5	20.849	216.249	0	0
jmon0181	14	p014_wt_junction2	2	26.686	391.191	3	0.112418		jmon0181	3	p003_arom_junction3	2	24.943	346.556	6	0.240548
jmon0181	14	p014_wt_junction3	1	24.441	302.727	4	0.163659		jmon0181	3	p003_arom_junction4	4	21.296	264.327	2	0.0939144
jmon0181	14	p014_wt_junction4	5	15.872	294.163	5	0.31502		jmon0181	3	p003_arom_junction5	3	16.759	301.341	3	0.179008
jmon0181	14	p014_wt_junction5	5	21.218	362.596	5	0.235649		jmon0181	3	p003_arom_junction6	1	13.079	228.535	1	0.0764584
jmon0181	14	p014_wt_junction6	1	10.159	271.575	3	0.295305		jmon0181	3	p003_arom_junction7	3	21.973	276.649	5	0.227552
jmon0181	14	p014_wt_junction7	5	10.457	230.698	1	0.0956297		jmon0181	3	p003_arom_junction8	3	12.372	375.15	3	0.242483
jmon0181	14	p014_wt_junction8	1	21.934	289.134	6	0.273548		jmon0181	3	p003_arom_junction9	3	30.614	427.993	3	0.0979944
jmon0181	14	p014_wt_junction9	1	16.51	294.485	6	0.363416		jmon0181	3	p003_arom_junction10	2	22.341	210.26	0	0
jmon0181	14	p014_wt_junction10	5	21.516	456.044	5	0.232385		jmon0181	3	p003_arom_junction11	1	23.724	334.817	0	0
jmon0186	19	p019_wt_junction0	3	24.241	420.173	7	0.288767		jmon0186	35	p035_arom_junction0	1	11.352	548.224	1	0.0880902
jmon0186	19	p019_wt_junction1	4	32.311	285.518	8	0.247594		jmon0186	35	p035_arom_junction1	5	10.696	376.185	3	0.280479
jmon0186	19	p019_wt_junction2	1	9.182	281.536	2	0.217817		jmon0186	35	p035_arom_junction2	5	10.061	249.517	0	0
jmon0186	19	p019_wt_junction3	2	16.178	229.3	1	0.0618123		jmon0186	35	p035_arom_junction3	4	20.24	257.84	3	0.148221
jmon0186	19	p019_wt_junction4	2	30.683	405.413	2	0.0651827		jmon0186	35	p035_arom_junction4	3	12.182	595.255	0	0
jmon0186	19	p019_wt_junction5	2	18.212	244.652	3	0.164727		jmon0186	35	p035_arom_junction5	3	15.631	196.814	4	0.255902
jmon0186	19	p019_wt_junction6	1	13.941	251.232	1	0.0717309		jmon0186	35	p035_arom_junction6	4	16.003	250.734	0	0
jmon0186	19	p019_wt_junction7	5	24.973	253.923	7	0.280303		jmon0186	35	p035_arom_junction7	5	21.024	352.74	2	0.0951294
jmon0186	19	p019_wt_junction8	2	21.596	356.774	5	0.231524		jmon0186	35	p035_arom_junction8	1	19.852	253.754	2	0.100746
jmon0186	19	p019_wt_junction9	1	13.441	233.632	4	0.297597		jmon0186	35	p035_arom_junction9	1	13.276	375.913	0	0
jmon0186	20	p020_wt_junction0	5	9.842	337.106	1	0.101605		jmon0186	35	p035_arom_junction10	3	13.222	350.621	0	0
jmon0186	20	p020_wt_junction1	5	18.325	270.832	5	0.272851		jmon0186	36	p036_arom_junction0	1	11.873	437.612	2	0.168449
jmon0186	20	p020_wt_junction2	2	16.212	245.177	6	0.370096		jmon0186	36	p036_arom_junction1	1	25.014	227.888	1	0.0399776
jmon0186	20	p020_wt_junction3	3	23.987	268.091	6	0.250135		jmon0186	36	p036_arom_junction2	2	20.926	215.338	0	0
jmon0186	20	p020_wt_junction4	4	19.1	440.884	3	0.157068		jmon0186	36	p036_arom_junction3	2	23.393	262.513	6	0.256487
jmon0186	20	p020_wt_junction5	3	17.776	245.768	1	0.0562556		jmon0186	36	p036_arom_junction4	1	13.923	231.707	0	0
jmon0186	20	p020_wt_junction6	3	15.754	231.919	4	0.253904		jmon0186	36	p036_arom_junction5	3	27.083	379.255	0	0
jmon0186	20	p020_wt_junction7	5	21.622	356.964	3	0.138748		jmon0186	36	p036_arom_junction6	3	22.549	236.366	3	0.133044
jmon0186	20	p020_wt_junction8	3	9.257	181.867	4	0.432105		jmon0186	36	p036_arom_junction7	1	14.243	189.788	0	0
jmon0186	20	p020_wt_junction9	5	16.656	192.518	6	0.360231		jmon0186	36	p036_arom_junction8	5	10.363	208.496	1	0.0964972
jmon0186	20	p020_wt_junction10	5	18.95	231.413	5	0.263852		jmon0186	36	p036_arom_junction9	5	15.566	221.344	0	0
jmon0186	20	p020_wt_junction11	3	9.642	263.723	1	0.103713		jmon0186	36	p036_arom_junction10	3	19.97	276.572	2	0.10015
jmon0186	20	p020_wt_junction12	1	14.089	283.105	3	0.212932		jmon0186	36	p036_arom_junction11	3	13.135	207.602	0	0
jmon0186	20	p020_wt_junction13	3	20.365	241.433	5	0.245519		jmon0186	37	p037_arom_junction0	2	28.683	309.036	4	0.139455
jmon0186	22	p022_wt_junction0	5	15.298	364.17	5	0.32684		jmon0186	37	p037_arom_junction1	1	14.032	279.088	2	0.142531
jmon0186	22	p022_wt_junction1	2	20.056	207.095	3	0.149581		jmon0186	37	p037_arom_junction2	1	19.693	209.261	4	0.203118
jmon0186	22	p022_wt_junction2	2	13.248	231.075	1	0.0754831		jmon0186	37	p037_arom_junction3	1	12.305	208.625	2	0.162536
jmon0186	22	p022_wt_junction3	3	17.004	225.825	2	0.117619		jmon0186	37	p037_arom_junction4	2	12.422	204.592	1	0.0805023
jmon0186	22	p022_wt_junction4	3	10.015	260.753	5	0.499251		jmon0186	37	p037_arom_junction5	1	19.429	226.709	4	0.205878
jmon0186	22	p022_wt_junction5	3	15.019	368.446	5	0.332912		jmon0186	37	p037_arom_junction6	3	25.304	228.482	0	0
jmon0186	22	p022_wt_junction6	2	21.521	275.321	4	0.185865		jmon0186	37	p037_arom_junction7	5	12.524	267.197	2	0.159693
jmon0186	22	p022_wt_junction7	2	23.793	223.676	3	0.126088		jmon0186	37	p037_arom_junction8	1	20.7	184.269	0	0
jmon0186	22	p022_wt_junction8	2	15.599	263.67	3	0.19232		jmon0186	37	p037_arom_junction9	1	15.095	307.563	4	0.264988
jmon0186	22	p022_wt_junction9	3	12.64	203.367	3	0.237342		jmon0186	37	p037_arom_junction10	1	15.219	279.88	2	0.131415
jmon0186	22	p022_wt_junction10	5	16.003	278.154	0	0		jmon0186	37	p037_arom_junction11	5	20.217	216.097	0	0
jmon0186	22	p022_wt_junction11	3	15.417	193.632	5	0.324317		jmon0186	37	p037_arom_junction12	3	21.564	372.791	4	0.185494
jmon0186	22	p022_wt_junction12	5	18.952	359.358	2	0.10553		jmon0186	37	p037_arom_junction13	4	10.436	226.591	1	0.0958222
jmon0186	22	p022_wt_junction13	3	15.245	250.33	3	0.196786		jmon0186	33	p033_arom_junction0	5	15.791	171.672	0	0
jmon0186	23	p023_wt_junction0	4	21.982	246.076	7	0.318442		jmon0186	33	p033_arom_junction1	5	13.841	219.675	2	0.144498
jmon0186	23	p023_wt_junction1	2	13.088	243.089	2	0.152812		jmon0186	33	p033_arom_junction2	3	14.316	275.656	0	0
jmon0186	23	p023_wt_junction2	5	21.402	301.922	8	0.373797		jmon0186	33	p033_arom_junction3	3	19.001	188.337	0	0
jmon0186	23	p023_wt_junction3	4	12.059	179.944	2	0.165851		jmon0186	33	p033_arom_junction4	5	19.469	313.843	3	0.154091
jmon0186	23	p023_wt_junction4	4	19.239	321.461	6	0.311867		jmon0186	33	p033_arom_junction5	4	15.795	245.109	1	0.0633112
jmon0186	23	p023_wt_junction5	5	21.881	249.336	5	0.228509		jmon0186	33	p033_arom_junction6	4	23.484	173.78	1	0.0425822
jmon0186	23	p023_wt_junction6	5	19.373	350.722	2	0.103236		jmon0186	33	p033_arom_junction7	4	27.653	165.42	4	0.14465
jmon0186	23	p023_wt_junction7	5	10.678	361.02	1	0.0936505		jmon0186	33	p033_arom_junction8	3	27.8	159.714	0	0
jmon0186	23	p023_wt_junction8	5	13.064	463.489	2	0.153092		jmon0186	33	p033_arom_junction9	5	11.596	182.306	0	0
jmon0186	23	p023_wt_junction9	4	11.822	206.444	3	0.253764		jmon0186	33	p033_arom_junction10	3	10.663	200.47	0	0
jmon0186	23	p023_wt_junction10	3	14.397	374.141	8	0.555671		jmon0186	33	p033_arom_junction11	2	23.112	378.053	6	0.259605
jmon0186	23	p023_wt_junction11	2	9.428	199.371	1	0.106067		jmon0186	33	p033_arom_junction12	1	9.616	521.663	0	0
jmon0186	24	p024_wt_junction0	2	20.133	236.448	5	0.248348		jmon0186	34	p034_arom_junction0	2	17.513	259.327	0	0
jmon0186	24	p024_wt_junction1	3	7.044	326.744	2	0.28393		jmon0186	34	p034_arom_junction1	3	11.264	365.463	0	0
jmon0186	24	p024_wt_junction2	2	15.977	279.456	4	0.25036		jmon0186	34	p034_arom_junction2	2	12.135	208.384	1	0.0824063
jmon0186	24	p024_wt_junction3	4	12.937	199.273	5	0.386488		jmon0186	34	p034_arom_junction3	4	22.241	260.56	2	0.089924
jmon0186	24	p024_wt_junction4	5	16.408	238.709	5	0.304729		jmon0186	34	p034_arom_junction4	3	19.056	206.6	0	0
jmon0186	24	p024_wt_junction5	4	9.506	232.364	2	0.210393		jmon0186	34	p034_arom_junction5	2	11.35	217.312	0	0
jmon0186	24	p024_wt_junction6	3	34.656	232.636	9	0.259695		jmon0186	34	p034_arom_junction6	1	15.474	253.081	1	0.0646245
jmon0186	24	p024_wt_junction7	2	14.003	225.557	6	0.42848		jmon0186	34	p034_arom_junction7	4	19.393	161.012	0	0
jmon0186	24	p024_wt_junction8	1	14.458	255.328	2	0.138332		jmon0186	34	p034_arom_junction8	4	11.872	192.554	0	0
jmon0186	24	p024_wt_junction9	3	36.352	194.388	12	0.330106		jmon0186	34	p034_arom_junction9	5	11.887	244.422	2	0.168251
jmon0186	24	p024_wt_junction10	3	18.811	265.88	2	0.106321		jmon0186	34	p034_arom_junction10	2	12.803	218.371	0	0
jmon0186	24	p024_wt_junction11	5	19.345	197.892	0	0		jmon0186	34	p034_arom_junction11	2	23.924	196.726	0	0
jmon0186	24	p024_wt_junction12	5	11.054	217.029	5	0.452325		jmon0186	34	p034_arom_junction12	1	11.874	200.483	0	0

## Sheet: 2H
wildtype												IDRs*
Replicate experiment	Image	ROI Label	Slice	Length junction	Mean intensity C1	Mean intensity C2	Peaks c1)	Peaks c2)	fraction coloc(c2 in c1+-3 / total c1)	Pearson		Replicate experiment	Image	ROI Label	Slice	Length junction	Mean intensity C1	Mean intensity C2	Peaks c1)	Peaks c2)	fraction coloc(c2 in c1/total c1)	Pearson
jmon0181	27	p027_junction0	1	14.73	626.139	262.438	4	6	0.5	0.734241		jmon0181	45	p045_junction0	2	15.456	1026.98	364.19	1	1	1	0.719226
jmon0181	27	p027_junction1	5	13.938	666.979	163.934	2	2	0.5	0.580145		jmon0181	45	p045_junction1	5	13.413	901.556	326.864	2	1	0.5	0.549305
jmon0181	27	p027_junction2	3	19.475	705.773	190.903	6	6	0.833333	0.785447		jmon0181	45	p045_junction2	5	7.651	910.671	259.951	2	1	0.5	0.599881
jmon0181	27	p027_junction3	2	15.74	745.346	197.005	4	5	1	0.700925		jmon0181	45	p045_junction3	2	11.473	584.925	226.463	3	2	0	0.471948
jmon0181	27	p027_junction4	1	13.55	554.42	189.761	5	4	0.6	0.783738		jmon0181	45	p045_junction4	4	12.436	671.571	206.818	1	0	0	0.180122
jmon0181	27	p027_junction5	1	12.114	721.252	194.269	3	2	0.333333	0.602084		jmon0181	45	p045_junction5	2	13.09	696.148	383.449	1	1	0	0.387296
jmon0181	27	p027_junction6	3	17.189	729.502	229.862	5	5	1	0.814568		jmon0181	45	p045_junction6	4	15.124	718.933	384.433	3	0	0	0.369791
jmon0181	27	p027_junction7	5	13.969	656.7	205.175	3	4	0.333333	0.791223		jmon0181	46	p046_junction0	1	11.088	870.13	263.429	6	2	0.333333	0.570629
jmon0181	27	p027_junction8	4	14.882	524.013	211.645	2	3	1	0.89273		jmon0181	46	p046_junction1	1	13.401	785.062	262.194	2	1	0	0.636181
jmon0181	30	p030_junction0	3	15.427	913.367	192.607	3	2	0.333333	0.807502		jmon0181	46	p046_junction2	3	11.567	716.734	253.379	5	1	0.2	0.59485
jmon0181	30	p030_junction1	2	14.171	672.508	185.386	3	3	1	0.852581		jmon0181	46	p046_junction3	3	9.728	681.507	252.44	3	1	0.333333	0.513348
jmon0181	30	p030_junction2	2	9.635	617.95	228.259	3	3	0.666667	0.7056		jmon0181	46	p046_junction4	5	17.637	744.22	289.644	4	0	0	0.302989
jmon0181	30	p030_junction3	4	15.257	626.672	179.958	4	2	0.25	0.649471		jmon0181	46	p046_junction5	1	17.792	962.18	215.323	4	2	0.25	0.78478
jmon0181	30	p030_junction4	3	10.738	854.453	186.219	3	3	0.666667	0.775548		jmon0181	46	p046_junction6	4	7.706	885.281	256.316	2	0	0	0.0832726
jmon0181	30	p030_junction5	1	9.694	727.926	205.113	4	3	0.75	0.762389		jmon0181	42	p042_junction0	1	18.817	798.135	298.118	4	3	0.5	0.64204
jmon0181	30	p030_junction6	1	18.405	473.22	190.533	6	7	0.666667	0.648602		jmon0181	42	p042_junction1	5	16.957	618.863	296.9	3	2	0.333333	0.403155
jmon0181	31	p031_junction0	5	15.277	861.201	159.771	3	2	0.333333	0.687602		jmon0181	42	p042_junction2	2	8.15	746.149	434.165	1	1	0	0.772484
jmon0181	31	p031_junction1	4	14.432	757.125	179.636	2	1	0.5	0.631587		jmon0181	42	p042_junction3	5	10.518	614.893	302.523	2	1	0.5	0.400009
jmon0181	31	p031_junction2	1	23.718	715.985	156.827	6	5	0.166667	0.561605		jmon0181	42	p042_junction4	5	15.611	701.528	313.786	1	1	0	0.242276
jmon0181	31	p031_junction3	1	7.472	718.109	168.48	3	2	0.666667	0.659691		jmon0181	43	p043_junction0	2	11.105	967.086	290.974	1	0	0	0.248126
jmon0181	31	p031_junction4	3	12.85	711.264	197.224	2	1	0	0.668963		jmon0181	43	p043_junction1	3	10.18	1058.75	339.9	2	2	0.5	0.668223
jmon0181	31	p031_junction5	3	21.963	582.499	162.061	4	1	0	0.0171945		jmon0181	43	p043_junction2	4	16.384	873.314	217.031	1	0	0	0.0301301
jmon0181	31	p031_junction6	2	5.255	1061.55	184.03	1	1	1	0.836869		jmon0181	43	p043_junction3	2	11.376	752.342	244.988	2	1	0	0.49677
jmon0181	31	p031_junction7	2	22.452	748.285	161.726	8	4	0.5	0.78488		jmon0181	43	p043_junction4	3	10.412	715.408	240.592	2	2	0.5	0.519195
jmon0181	31	p031_junction8	2	17.548	572.817	129.614	3	1	0	0.587141		jmon0181	43	p043_junction5	3	20.125	617.66	202.861	5	2	0.2	0.412041
jmon0181	32	p032_junction0	1	24.457	805.36	194.047	8	9	0.75	0.80118		jmon0181	44	p044_junction0	2	10.61	990.825	359.872	4	2	0.25	0.801985
jmon0181	32	p032_junction1	1	8.206	811.51	197.234	3	3	1	0.748435		jmon0181	44	p044_junction1	2	17.974	682.013	341.328	3	2	0.666667	0.586611
jmon0181	32	p032_junction2	1	17.845	799.394	173.278	5	5	1	0.879458		jmon0181	44	p044_junction2	5	31.09	593.745	288.464	10	6	0.2	0.390732
jmon0181	32	p032_junction3	2	20.845	617.413	175.078	4	3	0.75	0.514465		jmon0181	44	p044_junction3	3	12.544	819.869	337.904	4	3	0.5	0.535311
jmon0181	32	p032_junction4	2	16.934	878.151	162.518	4	2	0.25	0.37307		jmon0181	44	p044_junction4	3	12.544	819.869	337.904	4	3	0.5	0.535311
jmon0181	32	p032_junction5	1	14.852	867.405	238.011	2	2	0.5	0.625987		jmon0181	44	p044_junction5	4	17.007	781.524	204.166	3	2	0.333333	0.247556
jmon0181	32	p032_junction6	3	8.136	1002.87	153.68	3	1	0.333333	0.681903		jmon0181	44	p044_junction6	2	12.408	762.42	370.902	1	1	0	0.015475
jmon0181	32	p032_junction7	5	11.607	1145.3	171.555	2	2	1	0.789538		jmon0181	44	p044_junction7	5	13.974	627.873	189.215	7	1	0	0.439701
jmon0181	32	p032_junction8	3	17.009	613.792	172.727	3	3	0.666667	0.662073		jmon0181	44	p044_junction8	1	13.814	880.081	424.996	3	1	0	0.274582
jmon0181	32	p032_junction9	1	22.706	741.51	186.231	5	7	1	0.68807		jmon0181	44	p044_junction9	4	15.615	859.23	398.813	2	2	0	0.501477
jmon0181	28	p028_junction0	2	20.461	605.835	170.188	6	6	0.833333	0.830259		jmon0181	44	p044_junction10	4	14.311	988.255	214.592	4	4	0.25	0.673467
jmon0181	28	p028_junction1	4	16.835	724.151	171.205	4	3	0.75	0.778697		jmon0181	47	p047_junction0	1	11.169	718.352	302.379	5	2	0.4	0.399501
jmon0181	28	p028_junction2	4	10.162	744.714	197.124	4	4	1	0.765986		jmon0181	47	p047_junction1	3	14.331	547.328	189.017	4	2	0	0.354736
jmon0181	28	p028_junction3	2	15.221	794.634	165.379	3	3	0.666667	0.57508		jmon0181	47	p047_junction2	4	11.412	936.822	374.487	1	0	0	0.442336
jmon0181	28	p028_junction4	3	14.181	866.99	198.351	2	3	1	0.741298		jmon0181	47	p047_junction3	2	13.922	905.254	344.321	4	0	0	0.0783632
jmon0181	28	p028_junction5	3	14.181	866.99	198.351	2	3	1	0.741298		jmon0181	47	p047_junction4	4	16.701	725.514	196.347	2	1	0	0.185066
jmon0181	28	p028_junction6	3	13.491	608.97	165.2	4	3	0.75	0.608915		jmon0181	47	p047_junction5	2	18.955	696.722	177.481	4	1	0	0.247811
jmon0181	28	p028_junction7	1	12.984	853.639	195.888	5	4	0.8	0.73996		jmon0181	47	p047_junction6	2	11.748	730.776	171.378	3	0	0	0.436528
jmon0181	28	p028_junction8	3	18.423	700.822	250.946	4	5	0.75	0.734086		jmon0181	47	p047_junction7	5	15.501	514.068	176.839	3	1	0	0.154458
jmon0181	28	p028_junction9	2	11.861	732.856	206.178	2	0	0	0.344033		jmon0181	47	p047_junction8	5	10.588	783.825	167.443	2	0	0	0.361375
jmon0181	29	p029_junction0	5	17.208	579.451	200.834	4	5	1	0.627511		jmon0181	47	p047_junction9	2	9.734	645.151	227.11	2	1	0.5	0.45286
jmon0181	29	p029_junction1	3	8.963	972.869	195.923			#DIV/0!			jmon0181	48	p048_junction0	2	26.203	951.737	313.454	6	3	0.166667	0.794209
jmon0181	29	p029_junction2	3	16.784	599.038	204.333	4	4	0.5	0.736352		jmon0181	48	p048_junction1	5	13.651	697.54	320.496	1	1	0	0.589417
jmon0181	29	p029_junction3	4	15.759	496.584	199.691	1	1	1	0.799026		jmon0181	48	p048_junction2	3	13.624	745.016	246.9	4	1	0	-0.0338393
jmon0181	29	p029_junction4	4	12.446	518.68	172.178	3	2	0.666667	0.424291		jmon0181	48	p048_junction3	3	15.331	792.938	227.005	4	3	0.5	0.565196
jmon0181	29	p029_junction5	5	16.863	512.578	167.495	4	3	0.75	0.875733		jmon0181	49	p049_junction0	5	14.687	938.884	534.553	3	1	0	0.321284
jmon0181	29	p029_junction6	2	25.969	580.674	154.3	9	7	0.666667	0.581227		jmon0181	49	p049_junction1	3	13.369	980.117	551.83	4	2	0.5	0.271992
jmon0181	29	p029_junction7	4	12.151	608.499	199.12	5	4	0.6	0.883281		jmon0181	49	p049_junction2	4	10.329	757.501	245.284	1	1	1	0.596464
jmon0181	29	p029_junction8	2	12.515	740.469	198.936	2	2	1	0.752754		jmon0181	49	p049_junction3	4	13.448	721.452	174.813	4	2	0.25	0.352203
jmon0181	29	p029_junction9	2	15.732	762.878	188.483	6	5	0.833333	0.792642		jmon0181	49	p049_junction4	4	16.421	659.269	164.08	4	3	0.5	0.269104
jmon0186	45	p045_junction0	3	8.655	686.608	257.29	2	2	0.5	0.30153		jmon0186	60	p060_junction0	2	10.949	657.504	195.29	2	1	0.5	0.671336
jmon0186	45	p045_junction1	4	14.934	580.986	152.112	4	2	0.5	0.794464		jmon0186	60	p060_junction1	4	11.837	563.062	160.244	1	1	0	0.570464
jmon0186	45	p045_junction2	5	8.631	488.51	189.713	4	3	0.75	0.756747		jmon0186	60	p060_junction2	4	13.115	661.939	159.76	6	1	0.166667	0.637854
jmon0186	45	p045_junction3	4	8.086	759.578	221.289	2	3	1	0.789136		jmon0186	60	p060_junction3	3	8.846	641.505	152.087	2	1	0.5	0.537665
jmon0186	45	p045_junction4	5	11.429	630.382	161.408	2	1	0.5	0.689937		jmon0186	60	p060_junction4	4	22.622	717.709	151.235	9	2	0	0.586222
jmon0186	45	p045_junction5	5	16.466	546.873	190.773	2	3	0.5	0.543256		jmon0186	60	p060_junction5	4	13.745	807.708	366.798	1	0	0	0.260357
jmon0186	45	p045_junction6	1	11.879	634.71	162.287	2	1	0	0.626424		jmon0186	60	p060_junction6	1	8.143	958.78	374.76	3	0	0	0.316249
jmon0186	45	p045_junction7	3	6.466	584.548	153.772	2	1	0.5	0.671108		jmon0186	60	p060_junction7	2	11.499	637.259	154.326	5	1	0.2	0.349088
jmon0186	45	p045_junction8	5	12.732	427.538	151.545	5	1	0.2	0.527822		jmon0186	60	p060_junction8	2	12.634	665.378	165.066	3	1	0.333333	0.549753
jmon0186	45	p045_junction9	3	6.109	719.096	162.526	4	2	0.5	0.723637		jmon0186	60	p060_junction9	3	13.76	680.294	162.54	3	1	0	0.250693
jmon0186	45	p045_junction10	3	10.259	668.611	157.739	6	5	0.833333	0.804304		jmon0186	60	p060_junction10	4	12.746	674.176	197.544	2	2	0.5	0.381976
jmon0186	45	p045_junction11	3	13.264	445.859	155.837	7	3	0.142857	0.740012		jmon0186	60	p060_junction11	3	10.874	703.869	183.783	1	2	0	0.404608
jmon0186	46	p046_junction0	1	14.658	440.443	168.807	5	4	0.8	0.908696		jmon0186	60	p060_junction12	3	6.384	849.984	186.082	3	0	0	0.65962
jmon0186	46	p046_junction1	2	11.959	555.244	200.406	3	5	1	0.767815		jmon0186	60	p060_junction13	4	8.346	853.579	166.714	1	0	0	0.560855
jmon0186	46	p046_junction2	4	16.311	526.885	136.872	4	1	0.25	0.768064		jmon0186	60	p060_junction14	3	11.287	685.462	192.412	4	1	0	0.0658763
jmon0186	46	p046_junction3	4	13.102	586.201	162.453	2	2	0.5	0.702093		jmon0186	60	p060_junction15	3	7.941	692.542	154.781	4	0	0	0.267121
jmon0186	46	p046_junction4	2	12.921	493.277	160.283	4	3	0.75	0.808445		jmon0186	60	p060_junction16	5	12.781	506.667	143.662	3	0	0	0.438918
jmon0186	46	p046_junction5	3	9.839	346.478	136.179	2	1	0.5	0.651267		jmon0186	60	p060_junction17	4	15.197	795.837	253.382	3	2	0.666667	0.47258
jmon0186	46	p046_junction6	3	20.784	421.501	136.206	7	4	0.571429	0.622444		jmon0186	60	p060_junction18	2	14.128	860.307	255.059	5	1	0	0.32365
jmon0186	46	p046_junction7	3	7.221	669.194	147.516	3	1	0	0.409872		jmon0186	60	p060_junction19	3	8.324	1043.72	372.7	2	1	0	0.464401
jmon0186	46	p046_junction8	3	8.494	489.505	151.44	2	2	0.5	0.574754		jmon0186	61	p061_junction0	1	11.145	699.721	186.529	1	1	0	0.219119
jmon0186	46	p046_junction9	2	15.172	561.52	202.199	2	5	1	0.76216		jmon0186	61	p061_junction1	1	6.728	656.253	198.798	1	0	0	0.197533
jmon0186	47	p047_junction0	3	16.145	924.93	203.658	1	2	1	0.660783		jmon0186	61	p061_junction2	5	21.412	678.439	170.301	7	4	0.428571	0.366398
jmon0186	47	p047_junction1	2	19.707	463.425	129.691	8	3	0.375	0.7158		jmon0186	61	p061_junction3	5	15.242	592.213	153.889	7	1	0.142857	0.468052
jmon0186	47	p047_junction2	3	9.678	673.245	181.635	3	4	1	0.676923		jmon0186	61	p061_junction4	5	14.14	820.917	186.207	4	2	0.5	0.274697
jmon0186	47	p047_junction3	4	18.647	616.421	165.851	3	3	1	0.684999		jmon0186	61	p061_junction5	3	8.787	855.895	171.483	2	0	0	0.251951
jmon0186	47	p047_junction4	5	13.017	520.921	189.305	4	5	0.75	0.635954		jmon0186	61	p061_junction6	3	12.087	848.197	163.532	3	1	0.333333	0.511063
jmon0186	47	p047_junction5	2	15.829	691.402	162.404	5	3	0.6	0.685017		jmon0186	61	p061_junction7	3	14.912	807.638	163.579	2	0	0	0.222921
jmon0186	47	p047_junction6	4	18.02	639.738	157.353	2	4	1	0.683575		jmon0186	61	p061_junction8	3	8.12	822.836	278.252	2	0	0	0.517778
jmon0186	47	p047_junction7	3	14.916	601.52	147.632	2	1	0.5	0.481892		jmon0186	61	p061_junction9	2	13.69	760.9	228.549	4	3	0.5	0.580948
jmon0186	47	p047_junction8	5	9.33	743.493	146.801	1	0	0	0.594565		jmon0186	61	p061_junction10	2	19.504	551.612	143.861	3	2	0.333333	0.408014
jmon0186	47	p047_junction9	1	9.548	989.389	156.176	3	2	0.666667	0.748616		jmon0186	61	p061_junction11	3	8.851	696.529	148.48	3	0	0	0.137515
jmon0186	47	p047_junction10	3	9.355	751.394	149.946	1	0	0	0.411491		jmon0186	61	p061_junction12	2	8.207	832.895	186.748	1	1	0	0.381222
jmon0186	48	p048_junction0	4	17.419	708.898	133.772	5	0	0	0.463703		jmon0186	61	p061_junction13	5	10.637	735.267	144.145	2	1	0	0.0533636
jmon0186	48	p048_junction1	2	14.01	893.305	146.971	2	1	0.5	0.466077		jmon0186	61	p061_junction14	2	12.994	790.85	161.557	3	1	0	0.306157
jmon0186	48	p048_junction2	4	15.743	542.45	178.945	3	1	0	0.386389		jmon0186	57	p057_junction0	1	12.215	1030.3	315.879	1	1	0	0.230702
jmon0186	48	p048_junction3	3	14.215	621.669	148.271	4	1	0.25	0.633448		jmon0186	57	p057_junction1	3	10.476	692.301	292.154			#DIV/0!
jmon0186	48	p048_junction4	2	8.152	664.525	143.934	1	0	0	0.484918		jmon0186	57	p057_junction2	2	12.615	758.062	267.456	1	1	1	0.489106
jmon0186	48	p048_junction5	5	12.191	640.194	145.721	2	0	0	0.645404		jmon0186	57	p057_junction3	3	12.108	787.494	243.057	5	1	0.2	0.256686
jmon0186	48	p048_junction6	3	16.722	629.384	135.776	3	0	0	0.542902		jmon0186	57	p057_junction4	2	18.057	701.596	255.066	2	3	0.5	0.189659
jmon0186	48	p048_junction7	2	18.656	549.475	187.701	10	9	0.8	0.757461		jmon0186	57	p057_junction5	1	8.436	795.641	190.53	3	2	0.666667	0.299019
jmon0186	48	p048_junction8	3	9.715	1096.51	163.992	1	1	1	0.770077		jmon0186	57	p057_junction6	2	14.601	678.804	279.869	1	1	1	0.216788
jmon0186	48	p048_junction9	4	17.79	539.997	133.938	5	1	0.2	0.798499		jmon0186	57	p057_junction7	1	11.263	904.296	164.322	4	1	0.25	0.567951
jmon0186	44	p044_junction0	1	14.04	601.183	175.441	2	5	1	0.726332		jmon0186	57	p057_junction8	1	12.988	655.795	179.882	1	1	0	0.410653
jmon0186	44	p044_junction1	3	14.549	567.377	173.809	5	6	0.8	0.695562		jmon0186	57	p057_junction9	4	11.147	613.614	147.425	3	1	0	0.28793
jmon0186	44	p044_junction2	3	15.765	521.398	197.045	5	3	0.4	0.725664		jmon0186	57	p057_junction10	2	10.372	595.386	144.844	3	0	0	0.134101
jmon0186	44	p044_junction3	1	10.196	564.032	199.934	2	2	0.5	0.809601		jmon0186	57	p057_junction11	5	10.913	627.564	152.032	2	0	0	0.141812
jmon0186	44	p044_junction4	1	8.57	628.408	169.794	2	2	1	0.854417		jmon0186	57	p057_junction12	2	12.883	713.592	153.462	5	1	0	0.261498
jmon0186	44	p044_junction5	2	10.122	595.349	166.839	3	2	0.666667	0.728586		jmon0186	57	p057_junction13	2	8.301	656.81	146.474	1	0	0	0.442404
jmon0186	44	p044_junction6	1	12.114	893.308	176.226	1	1	0	0.681289		jmon0186	57	p057_junction14	2	12.59	892.77	186.554	1	1	0	0.0533474
jmon0186	44	p044_junction7	1	10.245	746.668	215.687	2	2	1	0.613146		jmon0186	57	p057_junction15	1	10.457	1006.4	161.972	2	0	0	0.316709
jmon0186	44	p044_junction8	3	12.348	544.481	152.475	3	1	0.333333	0.550494		jmon0186	58	p058_junction0	2	12.874	498.288	165.167	2	1	0.5	0.414208
jmon0186	44	p044_junction9	3	16.928	627.452	133.41	3	1	0	0.203671		jmon0186	58	p058_junction1	1	16.056	831.604	147.332	3	0	0	0.253329
												jmon0186	58	p058_junction2	4	8.204	790.567	164.065	1	1	1	0.563501
												jmon0186	58	p058_junction3	2	13.144	935.546	147.392	3	1	0	0.218043
												jmon0186	58	p058_junction4	4	12.192	734.827	144.508	4	0	0	0.253949
												jmon0186	58	p058_junction5	1	17.322	867.052	217.898	2	2	0.5	0.508455
												jmon0186	58	p058_junction6	3	13.323	648.108	150.98	3	0	0	0.346589
												jmon0186	58	p058_junction7	4	10.121	808.042	190.412	3	2	0.333333	0.678022
												jmon0186	58	p058_junction8	3	12.783	650.945	175.376	3	1	0.333333	0.684862
												jmon0186	58	p058_junction9	3	9.824	900.281	198.733	1	1	0	0.323442
												jmon0186	59	p059_junction0	3	6.898	824.93	162.319	2	0	0	0.470624
												jmon0186	59	p059_junction1	2	5.163	950.359	150.458	2	0	0	0.443775
												jmon0186	59	p059_junction2	4	10.326	992.272	159.475			#DIV/0!
												jmon0186	59	p059_junction3	4	4.852	720.626	222.72	1	0	0	0.252146
												jmon0186	59	p059_junction4	5	12.304	643.157	150.557	2	0	0	0.122227
												jmon0186	59	p059_junction5	5	11.14	678.051	171.089	5	1	0	0.456783
												jmon0186	59	p059_junction6	4	8.75	912.617	185.497	3	1	0	0.56204
												jmon0186	59	p059_junction7	3	12.804	592.506	172.756	2	0	0	0.223452
												jmon0186	59	p059_junction8	1	6.845	803.111	150.968	2	0	0	0.128583
												jmon0186	59	p059_junction9	1	8.864	993.988	209.517	3	1	0.333333	0.243189
												jmon0186	59	p059_junction10	5	6.08	579.616	173	1	0	0	0.320443
												jmon0186	59	p059_junction11	3	7.092	986.853	235.608			#DIV/0!
jmon0195	22	p022_junction0	4	14.537	539.882	162.474	4	1	0	0.613546		jmon0195	8	p008_junction0	4	9.869	634.992	177.995	6	0	0	0.41777
jmon0195	22	p022_junction1	5	11.474	513.256	167.398	4	4	1	0.742516		jmon0195	8	p008_junction1	5	14.909	586.311	182.825	4	0	0	0.118767
jmon0195	22	p022_junction2	4	13.897	514.778	180.766	3	4	0.666667	0.696467		jmon0195	8	p008_junction2	3	8.197	518.987	165.827	3	0	0	0.504501
jmon0195	22	p022_junction3	2	13.458	614.174	166.842	4	3	0.75	0.760876		jmon0195	8	p008_junction3	1	11.228	607.29	155.606	4	1	0.25	0.19266
jmon0195	22	p022_junction4	4	13.695	556.399	165.781	3	3	0.666667	0.677108		jmon0195	9	p009_junction0	4	29.096	611.001	197.379	4	4	0.5	0.609735
jmon0195	22	p022_junction5	4	18.442	444.344	178.072	4	3	0.5	0.817951		jmon0195	9	p009_junction1	4	16.175	441.406	185.341	6	2	0.333333	0.366782
jmon0195	22	p022_junction6	5	17.619	557.167	222.684	3	4	0.666667	0.392578		jmon0195	9	p009_junction2	2	14.153	546.911	197.731	5	2	0.2	0.48586
jmon0195	22	p022_junction7	3	8.575	541.034	170.567	1	1	1	0.587689		jmon0195	9	p009_junction3	1	17.886	550.731	239.014	3	2	0.333333	0.494639
jmon0195	22	p022_junction8	4	17.953	476.487	236.296	5	6	0.4	0.806475		jmon0195	9	p009_junction4	3	7.32	501.5	194.059	3	0	0	0.518217
jmon0195	22	p022_junction9	4	17.338	450.558	209.249	3	2	0.666667	0.7568		jmon0195	9	p009_junction5	5	11.685	494.18	167.863	5	2	0.2	0.546104
jmon0195	22	p022_junction10	4	14.02	371.964	196.558	3	3	1	0.86278		jmon0195	10	p010_junction0	5	15.882	546.916	221.199	3	1	0	0.503799
jmon0195	22	p022_junction11	3	12.466	380.465	238.443	3	2	0.666667	0.621756		jmon0195	10	p010_junction1	5	21.165	485.737	198.79	6	4	0.166667	0.386409
jmon0195	24	p024_junction0	1	10.466	396.932	197.213	2	2	1	0.902092		jmon0195	10	p010_junction2	1	7.1	588.122	191.578	3	1	0.333333	0.421507
jmon0195	24	p024_junction1	5	17.954	527.11	174.059	5	4	0.6	0.560367		jmon0195	10	p010_junction3	5	10.271	442.974	171.731	3	1	0	0.237131
jmon0195	24	p024_junction2	3	13.398	468.623	210.655	3	3	0.666667	0.753807		jmon0195	10	p010_junction4	5	16.828	581.968	217.619	4	2	0	0.124418
jmon0195	24	p024_junction3	3	6.406	440.17	185.747	1	1	1	0.834409		jmon0195	10	p010_junction5	4	23.954	577.175	247.646	4	3	0.25	0.47557
jmon0195	24	p024_junction4	4	5.211	398.186	181.381			#DIV/0!			jmon0195	10	p010_junction6	4	13.384	626.866	215.257	4	2	0.25	0.307044
jmon0195	24	p024_junction5	1	20.735	597.828	145.85	6	4	0.666667	0.726093		jmon0195	10	p010_junction7	5	10.856	704.217	198.161	3	2	0.666667	0.647118
jmon0195	24	p024_junction6	2	21.041	468.032	179.245	5	4	0.6	0.705174		jmon0195	10	p010_junction8	3	12.44	645.377	274.508	2	2	0.5	0.531897
jmon0195	24	p024_junction7	5	13.104	393.394	169.329	2	2	1	0.622568		jmon0195	10	p010_junction9	4	10.094	587.228	234.884	2	2	0.5	0.400061
jmon0195	24	p024_junction8	3	8.239	397.091	168.195	4	3	0.75	0.882688		jmon0195	10	p010_junction10	5	13.626	691.712	214.803	2	2	0.5	0.566662
jmon0195	24	p024_junction9	4	16.158	601.913	214.983	3	6	0.666667	0.802148		jmon0195	10	p010_junction11	5	8.057	447.987	161.742	1	1	0	0.500577
jmon0195	24	p024_junction10	3	11.097	429.709	147.594	3	0	0	0.434074		jmon0195	10	p010_junction12	4	16.209	437.57	164.218	3	0	0	0.141855
jmon0195	24	p024_junction11	2	13.119	513.299	152.654	4	3	0.75	0.74755		jmon0195	10	p010_junction13	4	13.401	471.327	157.877	5	0	0	0.506037
jmon0195	24	p024_junction12	3	9.511	379.947	141.894	2	0	0	0.612982		jmon0195	10	p010_junction14	1	16.484	712.517	139.388	4	0	0	0.156017
jmon0195	25	p025_junction0	3	8.603	382.705	194.012	3	1	0.333333	0.689511		jmon0195	3	p003_junction0	1	9.399	431.086	211.836	1	0	0	0.61636
jmon0195	25	p025_junction1	4	7.37	422.628	158.274	2	1	0	0.507344		jmon0195	3	p003_junction1	3	9.843	380.047	171.802	4	0	0	0.127958
jmon0195	25	p025_junction2	3	10.368	556.86	150.293	1	1	1	0.701713		jmon0195	3	p003_junction2	1	11.89	434.889	198.317	2	0	0	0.484918
jmon0195	25	p025_junction3	1	6.977	628.106	178.156	3	4	0.666667	0.895364		jmon0195	3	p003_junction3	4	20.476	350.923	227.776	5	4	0.8	0.646673
jmon0195	25	p025_junction4	2	12.861	380.356	171.808	5	6	0.8	0.796526		jmon0195	3	p003_junction4	4	9.898	351.627	233.932	3	1	0.333333	0.519442
jmon0195	25	p025_junction5	2	12.817	513.407	146.1	1	1	1	0.768396		jmon0195	3	p003_junction5	4	8.14	363.248	163.539	3	0	0	0.310195
jmon0195	25	p025_junction6	4	11.779	601.796	174.882	1	1	1	0.558551		jmon0195	3	p003_junction6	1	9.383	430.37	209.948	2	1	0.5	0.544952
jmon0195	27	p027_junction0	1	14.368	431.981	255.236	2	2	0.5	0.669583		jmon0195	3	p003_junction7	1	8.49	408.397	229.233	2	1	0.5	0.539118
jmon0195	27	p027_junction1	5	10.576	392.145	191.17	2	2	0.5	0.727298		jmon0195	3	p003_junction8	5	11.568	492.611	265.067	2	1	0.5	0.451775
jmon0195	27	p027_junction2	2	4.838	528.549	223.13	1	1	1	0.410058		jmon0195	3	p003_junction9	2	20.443	481.572	211.387	6	4	0.166667	0.496717
jmon0195	27	p027_junction3	1	5.049	574.492	170.519	1	1	0	0.431754		jmon0195	3	p003_junction10	5	22.198	457.364	217.282	4	2	0.25	0.362207
jmon0195	27	p027_junction4	5	7.869	417.725	154.81	3	1	0.333333	0.774692		jmon0195	3	p003_junction11	5	7.601	447.677	160.11	4	0	0	0.295203
jmon0195	27	p027_junction5	3	15.821	559.906	157.963	1	2	1	0.284687		jmon0195	4	p004_junction0	1	7.909	571.569	229.78	3	0	0	0.519046
jmon0195	27	p027_junction6	1	8.398	509.879	217.194	2	1	0.5	0.756928		jmon0195	4	p004_junction1	1	15.946	475.709	229.392	2	1	0	0.0406381
jmon0195	27	p027_junction7	3	5.905	453.527	201.223	2	0	0	0.285012		jmon0195	4	p004_junction2	3	13.386	543.111	268.111	4	1	0.25	0.614439
jmon0195	27	p027_junction8	5	9.673	465.76	250.887	4	4	1	0.931588		jmon0195	4	p004_junction3	3	20.622	406.49	268.875	2	2	0	0.295152
jmon0195	27	p027_junction9	3	9.654	549.485	179.115	2	2	1	0.77364		jmon0195	4	p004_junction4	1	12.564	455.183	197.015	5	1	0	0.332282
jmon0195	27	p027_junction10	3	4.851	427.319	222.005	1	1	1	0.740339		jmon0195	4	p004_junction5	1	13.982	659.923	220.555	2	1	0.5	0.430173
jmon0195	27	p027_junction11	3	10.675	416.977	302.558	2	2	1	0.776726		jmon0195	4	p004_junction6	1	17.862	588.538	233.08	3	0	0	0.159668
jmon0195	27	p027_junction12	3	9.281	418.386	150.137	2	2	1	0.623747		jmon0195	4	p004_junction7	3	7.646	484.159	245.059	2	0	0	0.334564
jmon0195	27	p027_junction13	1	11.51	349.351	144.474	3	1	0	0.682471		jmon0195	5	p005_junction0	5	8.397	643.835	170.368	3	1	0.333333	0.473926
jmon0195	28	p028_junction0	1	15.955	614.898	193.347	2	3	1	0.906651		jmon0195	5	p005_junction1	2	24.066	496.804	149.45	5	3	0.4	0.501489
jmon0195	28	p028_junction1	1	8.391	560.492	177.003	3	2	0.666667	0.852734		jmon0195	5	p005_junction2	3	19.864	547.24	156.552	7	0	0	0.321518
jmon0195	28	p028_junction2	4	14.289	502.39	170.125	3	2	0	0.665945		jmon0195	5	p005_junction3	5	14.147	431.061	156.176	2	1	0	0.461659
jmon0195	28	p028_junction3	3	10.518	479.345	159.771	1	0	0	0.654326		jmon0195	5	p005_junction4	4	10.88	482.411	180.374	3	1	0.333333	0.478232
jmon0195	28	p028_junction4	3	16.716	453.37	210.504	4	4	1	0.831359		jmon0195	6	p006_junction0	3	13.526	464.562	179.44	5	1	0.2	0.457195
jmon0195	28	p028_junction5	5	11.28	279.877	154.577	2	1	0	0.529847		jmon0195	6	p006_junction1	3	10.097	525.727	150.982	5	0	0	0.330811
jmon0195	28	p028_junction6	4	16	418.791	142.664	3	3	0.666667	0.703308		jmon0195	6	p006_junction2	3	10.169	602.201	174.203	4	0	0	0.0564324
jmon0195	28	p028_junction7	3	15.386	523.287	194.259	3	5	0.666667	0.333121		jmon0195	6	p006_junction3	2	28.368	504.689	177.038	7	3	0.142857	0.709988
jmon0195	28	p028_junction8	3	16.822	285.341	167.955	4	4	1	0.824868		jmon0195	6	p006_junction4	3	13.274	457.695	148.073	3	1	0.333333	0.340953
												jmon0195	6	p006_junction5	3	18.245	539.197	157.96	6	0	0	0.317377
												jmon0195	6	p006_junction6	3	12.176	681.448	165.777	5	1	0.2	0.551973
												jmon0195	6	p006_junction7	3	19.669	537.588	146.093	8	0	0	0.139707
												jmon0195	7	p007_junction0	1	14.01	629.205	250.984	4	2	0.5	0.406281
												jmon0195	7	p007_junction1	1	9.597	483.253	228.281	2	1	0.5	0.664157

## Sheet: S2A
Experiment replicate	Label	Length	Position_c	Position_z	Position_t	A	B	C	D	R-squared of gaussian fit	FWHM	Amplitude	normalized	normalized B
jmon0160	jmon0160_20220524_HCT_GFP-bcat_density3_016.nd2:junction0_z21_t0:z:21/57 - jmon0160_20220524_HCT_GFP-bcat_density3_016.nd2 (s	3.243	0	21	0	356.605	1108.62	1.658	0.211	0.994	0.497	752.01	1.01824	3.16552
jmon0160	jmon0160_20220524_HCT_GFP-bcat_density3_016.nd2:junction2_z21_t0:z:21/57 - jmon0160_20220524_HCT_GFP-bcat_density3_016.nd2 (s	1.979	0	21	0	436.245	756.397	1.11	0.136	0.921	0.321	320.152	1.24565	2.1598
jmon0160	jmon0160_20220524_HCT_GFP-bcat_density3_016.nd2:junction3_z21_t0:z:21/57 - jmon0160_20220524_HCT_GFP-bcat_density3_016.nd2 (s	1.536	0	21	0	396.702	655.946	0.775	0.186	0.958	0.438	259.244	1.13274	1.87298
jmon0160	jmon0160_20220524_HCT_GFP-bcat_density3_016.nd2:junction4_z27_t0:z:27/57 - jmon0160_20220524_HCT_GFP-bcat_density3_016.nd2 (s	1.824	0	27	0	537.666	930.447	1.024	0.171	0.958	0.402	392.781	1.53524	2.65678
jmon0160	jmon0160_20220524_HCT_GFP-bcat_density3_016.nd2:junction5_z27_t0:z:27/57 - jmon0160_20220524_HCT_GFP-bcat_density3_016.nd2 (s	1.915	0	27	0	532.098	791.568	1.075	0.168	0.915	0.395	259.47	1.51934	2.26023
jmon0160	jmon0160_20220524_HCT_GFP-bcat_density3_016.nd2:junction6_z23_t0:z:23/57 - jmon0160_20220524_HCT_GFP-bcat_density3_016.nd2 (s	1.552	0	23	0	454.863	748.808	0.629	0.182	0.987	0.429	293.945	1.29881	2.13813
jmon0160	jmon0160_20220524_HCT_GFP-bcat_density3_016.nd2:junction7_z21_t0:z:21/57 - jmon0160_20220524_HCT_GFP-bcat_density3_016.nd2 (s	1.302	0	21	0	375.741	949.857	0.56	0.185	0.997	0.437	574.116	1.07288	2.7122
jmon0160	jmon0160_20220524_HCT_GFP-bcat_density3_016.nd2:junction8_z20_t0:z:20/57 - jmon0160_20220524_HCT_GFP-bcat_density3_016.nd2 (s	2.218	0	20	0	463.433	843.915	1.041	0.188	0.965	0.443	380.482	1.32328	2.4097
jmon0160	jmon0160_20220524_HCT_GFP-bcat_density3_016.nd2:junction9_z10_t0:z:10/57 - jmon0160_20220524_HCT_GFP-bcat_density3_016.nd2 (s	1.552	0	10	0	437.536	683.45	0.791	0.121	0.956	0.285	245.914	1.24933	1.95151
jmon0160	jmon0160_20220524_HCT_GFP-bcat_density3_016.nd2:junction10_z12_t0:z:12/57 - jmon0160_20220524_HCT_GFP-bcat_density3_016.nd2 (s	2.007	0	12	0	374.829	591.762	1.151	0.124	0.969	0.292	216.933	1.07028	1.68971
jmon0160	jmon0160_20220524_HCT_GFP-bcat_density3_016.nd2:junction12_z12_t0:z:12/57 - jmon0160_20220524_HCT_GFP-bcat_density3_016.nd2 (s	1.82	0	12	0	332.277	692.707	0.748	0.163	0.976	0.383	360.43	0.948777	1.97794
jmon0160	jmon0160_20220524_HCT_GFP-bcat_density3_016.nd2:junction13_z12_t0:z:12/57 - jmon0160_20220524_HCT_GFP-bcat_density3_016.nd2 (s	1.877	0	12	0	319.388	895.61	0.856	0.178	0.99	0.418	576.222	0.911974	2.55731
jmon0160	jmon0160_20220524_HCT_GFP-bcat_density3_016.nd2:junction14_z12_t0:z:12/57 - jmon0160_20220524_HCT_GFP-bcat_density3_016.nd2 (s	1.371	0	12	0	439.095	1027.25	0.885	0.136	0.994	0.321	588.155	1.25378	2.93319
jmon0160	jmon0160_20220524_HCT_GFP-bcat_density3_016.nd2:junction15_z12_t0:z:12/57 - jmon0160_20220524_HCT_GFP-bcat_density3_016.nd2 (s	1.496	0	12	0	417.849	1139.07	0.826	0.16	0.993	0.378	721.221	1.19312	3.25248
jmon0160	jmon0160_20220524_HCT_GFP-bcat_density3_016.nd2:junction16_z18_t0:z:18/57 - jmon0160_20220524_HCT_GFP-bcat_density3_016.nd2 (s	1.54	0	18	0	331.243	884.087	0.822	0.149	0.995	0.35	552.844	0.945825	2.5244
jmon0160	jmon0160_20220524_HCT_GFP-bcat_density3_016.nd2:junction17_z29_t0:z:29/57 - jmon0160_20220524_HCT_GFP-bcat_density3_016.nd2 (s	1.587	0	29	0	387.576	787.902	0.879	0.171	0.975	0.402	400.326	1.10668	2.24976
jmon0160	jmon0160_20220524_HCT_GFP-bcat_density3_016.nd2:junction18_z29_t0:z:29/57 - jmon0160_20220524_HCT_GFP-bcat_density3_016.nd2 (s	0.902	0	29	0	432.706	743.302	0.433	0.129	0.927	0.303	310.596	1.23554	2.12241
jmon0160	jmon0160_20220524_HCT_GFP-bcat_density3_016.nd2:junction19_z27_t0:z:27/57 - jmon0160_20220524_HCT_GFP-bcat_density3_016.nd2 (s	1.194	0	27	0	427.997	770.387	0.725	0.143	0.989	0.337	342.39	1.22209	2.19975
jmon0160	jmon0160_20220524_HCT_GFP-bcat_density3_015.nd2:junction0_z1_t0:z:1/49 - jmon0160_20220524_HCT_GFP-bcat_density3_015.nd2 (se	1.945	0	1	0	274.047	556.843	0.949	0.161	0.976	0.379	282.796	0.782508	1.59
jmon0160	jmon0160_20220524_HCT_GFP-bcat_density3_015.nd2:junction1_z2_t0:z:2/49 - jmon0160_20220524_HCT_GFP-bcat_density3_015.nd2 (se	1.456	0	2	0	312.727	461.225	0.744	0.157	0.929	0.369	148.498	0.892955	1.31697
jmon0160	jmon0160_20220524_HCT_GFP-bcat_density3_015.nd2:junction3_z8_t0:z:8/49 - jmon0160_20220524_HCT_GFP-bcat_density3_015.nd2 (se	1.134	0	8	0	335.233	641.681	0.699	0.13	0.966	0.306	306.448	0.957218	1.83224
jmon0160	jmon0160_20220524_HCT_GFP-bcat_density3_015.nd2:junction6_z16_t0:z:16/49 - jmon0160_20220524_HCT_GFP-bcat_density3_015.nd2 (s	1.216	0	16	0	328.458	652.45	0.693	0.132	0.967	0.31	323.992	0.937873	1.86299
jmon0160	jmon0160_20220524_HCT_GFP-bcat_density3_015.nd2:junction7_z16_t0:z:16/49 - jmon0160_20220524_HCT_GFP-bcat_density3_015.nd2 (s	1.418	0	16	0	396.376	790.37	0.825	0.14	0.936	0.33	393.994	1.1318	2.25681
jmon0160	jmon0160_20220524_HCT_GFP-bcat_density3_015.nd2:junction8_z16_t0:z:16/49 - jmon0160_20220524_HCT_GFP-bcat_density3_015.nd2 (s	1.593	0	16	0	378.256	677.388	1.068	0.122	0.971	0.287	299.132	1.08006	1.9342
jmon0160	jmon0160_20220524_HCT_GFP-bcat_density3_015.nd2:junction9_z16_t0:z:16/49 - jmon0160_20220524_HCT_GFP-bcat_density3_015.nd2 (s	1.345	0	16	0	328.768	464.739	0.716	0.235	0.955	0.553	135.971	0.938758	1.32701
jmon0160	jmon0160_20220524_HCT_GFP-bcat_density3_015.nd2:junction10_z16_t0:z:16/49 - jmon0160_20220524_HCT_GFP-bcat_density3_015.nd2 (s	1.998	0	16	0	333.847	824.701	1.017	0.233	0.979	0.55	490.854	0.95326	2.35484
jmon0160	jmon0160_20220524_HCT_GFP-bcat_density3_015.nd2:junction11_z16_t0:z:16/49 - jmon0160_20220524_HCT_GFP-bcat_density3_015.nd2 (s	1.357	0	16	0	291.797	535.023	0.786	0.133	0.95	0.314	243.226	0.833191	1.52769
jmon0160	jmon0160_20220524_HCT_GFP-bcat_density3_015.nd2:junction12_z18_t0:z:18/49 - jmon0160_20220524_HCT_GFP-bcat_density3_015.nd2 (s	1.669	0	18	0	285.352	556.122	0.848	0.145	0.952	0.341	270.77	0.814789	1.58794
jmon0160	jmon0160_20220524_HCT_GFP-bcat_density3_015.nd2:junction13_z22_t0:z:22/49 - jmon0160_20220524_HCT_GFP-bcat_density3_015.nd2 (s	1.409	0	22	0	307.188	513.907	0.64	0.127	0.903	0.299	206.719	0.877139	1.4674
jmon0160	jmon0160_20220524_HCT_GFP-bcat_density3_015.nd2:junction14_z22_t0:z:22/49 - jmon0160_20220524_HCT_GFP-bcat_density3_015.nd2 (s	0.994	0	22	0	345.565	495.599	0.4	0.189	0.959	0.446	150.034	0.98672	1.41512
jmon0160	jmon0160_20220524_HCT_GFP-bcat_density3_015.nd2:junction15_z22_t0:z:22/49 - jmon0160_20220524_HCT_GFP-bcat_density3_015.nd2 (s	1.813	0	22	0	232.986	529.178	0.918	0.178	0.964	0.419	296.192	0.665264	1.511
jmon0160	jmon0160_20220524_HCT_GFP-bcat_density3_015.nd2:junction16_z24_t0:z:24/49 - jmon0160_20220524_HCT_GFP-bcat_density3_015.nd2 (s	1.495	0	24	0	234.998	411.102	0.697	0.181	0.968	0.426	176.104	0.671009	1.17385
jmon0160	jmon0160_20220524_HCT_GFP-bcat_density3_015.nd2:junction17_z28_t0:z:28/49 - jmon0160_20220524_HCT_GFP-bcat_density3_015.nd2 (s	1.197	0	28	0	246.645	423.611	0.667	0.164	0.984	0.386	176.966	0.704265	1.20957
jmon0160	jmon0160_20220524_HCT_GFP-bcat_density3_015.nd2:junction18_z23_t0:z:23/49 - jmon0160_20220524_HCT_GFP-bcat_density3_015.nd2 (s	1.953	0	23	0	251.606	400.639	1.068	0.165	0.911	0.39	149.033	0.718431	1.14398
jmon0160	jmon0160_20220524_HCT_GFP-bcat_density3_015.nd2:junction19_z26_t0:z:26/49 - jmon0160_20220524_HCT_GFP-bcat_density3_015.nd2 (s	1.287	0	26	0	295.348	590.384	0.706	0.155	0.904	0.364	295.036	0.843331	1.68577
jmon0160	jmon0160_20220524_HCT_GFP-bcat_density3_015.nd2:junction23_z28_t0:z:28/49 - jmon0160_20220524_HCT_GFP-bcat_density3_015.nd2 (s	1.494	0	28	0	277.781	490.052	0.792	0.132	0.972	0.312	212.271	0.79317	1.39928
jmon0160	jmon0160_20220524_HCT_GFP-bcat_density3_015.nd2:junction24_z28_t0:z:28/49 - jmon0160_20220524_HCT_GFP-bcat_density3_015.nd2 (s	1.457	0	28	0	276.599	478.374	0.686	0.189	0.984	0.445	201.775	0.789795	1.36594
jmon0160	jmon0160_20220524_HCT_GFP-bcat_density3_012.nd2:junction0_z20_t0:z:20/50 - jmon0160_20220524_HCT_GFP-bcat_density3_012.nd2 (s	1.833	0	20	0	307.755	499.502	0.903	0.167	0.915	0.392	191.747	0.878758	1.42627
jmon0160	jmon0160_20220524_HCT_GFP-bcat_density3_012.nd2:junction3_z18_t0:z:18/50 - jmon0160_20220524_HCT_GFP-bcat_density3_012.nd2 (s	2.094	0	18	0	268.815	646.527	1.22	0.191	0.985	0.45	377.712	0.767569	1.84608
jmon0160	jmon0160_20220524_HCT_GFP-bcat_density3_012.nd2:junction4_z16_t0:z:16/50 - jmon0160_20220524_HCT_GFP-bcat_density3_012.nd2 (s	2.011	0	16	0	413.076	738.591	1.017	0.148	0.933	0.349	325.515	1.17949	2.10896
jmon0160	jmon0160_20220524_HCT_GFP-bcat_density3_012.nd2:junction5_z16_t0:z:16/50 - jmon0160_20220524_HCT_GFP-bcat_density3_012.nd2 (s	1.616	0	16	0	322.545	651.208	0.82	0.161	0.991	0.378	328.662	0.920989	1.85945
jmon0160	jmon0160_20220524_HCT_GFP-bcat_density3_012.nd2:junction7_z9_t0:z:9/50 - jmon0160_20220524_HCT_GFP-bcat_density3_012.nd2 (se	1.85	0	9	0	463.867	677.046	0.929	0.161	0.924	0.38	213.179	1.32452	1.93322
jmon0160	jmon0160_20220524_HCT_GFP-bcat_density3_012.nd2:junction11_z22_t0:z:22/50 - jmon0160_20220524_HCT_GFP-bcat_density3_012.nd2 (s	2.201	0	22	0	278.517	744.026	1.26	0.229	0.97	0.54	465.509	0.795272	2.12448
jmon0160	jmon0160_20220524_HCT_GFP-bcat_density3_012.nd2:junction12_z27_t0:z:27/50 - jmon0160_20220524_HCT_GFP-bcat_density3_012.nd2 (s	1.599	0	27	0	388.349	622.263	0.824	0.208	0.979	0.49	233.914	1.10888	1.7768
jmon0160	jmon0160_20220524_HCT_GFP-bcat_density3_012.nd2:junction13_z23_t0:z:23/50 - jmon0160_20220524_HCT_GFP-bcat_density3_012.nd2 (s	1.749	0	23	0	396.827	691.093	0.951	0.177	0.959	0.418	294.266	1.13309	1.97333
jmon0160	jmon0160_20220524_HCT_GFP-bcat_density3_012.nd2:junction14_z23_t0:z:23/50 - jmon0160_20220524_HCT_GFP-bcat_density3_012.nd2 (s	1.67	0	23	0	337.916	645.317	0.83	0.152	0.966	0.357	307.401	0.964879	1.84263
jmon0160	jmon0160_20220524_HCT_GFP-bcat_density3_012.nd2:junction15_z23_t0:z:23/50 - jmon0160_20220524_HCT_GFP-bcat_density3_012.nd2 (s	1.504	0	23	0	373.1	584.43	0.786	0.131	0.955	0.308	211.33	1.06534	1.66877
jmon0160	jmon0160_20220524_HCT_GFP-bcat_density3_012.nd2:junction18_z18_t0:z:18/50 - jmon0160_20220524_HCT_GFP-bcat_density3_012.nd2 (s	1.854	0	18	0	309.702	625.393	0.855	0.136	0.941	0.32	315.692	0.884317	1.78574
jmon0160	jmon0160_20220524_HCT_GFP-bcat_density3_012.nd2:junction20_z1_t0:z:1/50 - jmon0160_20220524_HCT_GFP-bcat_density3_012.nd2 (se	1.61	0	1	0	395.977	694.908	0.914	0.14	0.957	0.329	298.932	1.13067	1.98423
jmon0160	jmon0160_20220524_HCT_GFP-bcat_density3_012.nd2:junction21_z13_t0:z:13/50 - jmon0160_20220524_HCT_GFP-bcat_density3_012.nd2 (s	2.342	0	13	0	308.15	637.705	1.188	0.249	0.991	0.585	329.555	0.879886	1.82089
jmon0160	jmon0160_20220524_HCT_GFP-bcat_density3_012.nd2:junction24_z7_t0:z:7/50 - jmon0160_20220524_HCT_GFP-bcat_density3_012.nd2 (se	1.754	0	7	0	356.209	683.842	1.038	0.154	0.963	0.364	327.633	1.01711	1.95263
jmon0160	jmon0160_20220524_HCT_GFP-bcat_density3_012.nd2:junction25_z7_t0:z:7/50 - jmon0160_20220524_HCT_GFP-bcat_density3_012.nd2 (se	1.499	0	7	0	375.719	793.904	0.765	0.141	0.982	0.331	418.185	1.07282	2.2669
jmon0160	jmon0160_20220524_HCT_GFP-bcat_density3_012.nd2:junction26_z7_t0:z:7/50 - jmon0160_20220524_HCT_GFP-bcat_density3_012.nd2 (se	1.576	0	7	0	348.888	546.4	0.751	0.155	0.942	0.364	197.512	0.996208	1.56018
jmon0160	jmon0160_20220524_HCT_GFP-bcat_density3_012.nd2:junction28_z6_t0:z:6/50 - jmon0160_20220524_HCT_GFP-bcat_density3_012.nd2 (se	1.923	0	6	0	410.395	635.492	0.986	0.152	0.945	0.357	225.097	1.17183	1.81457
jmon0160	jmon0160_20220524_HCT_GFP-bcat_density3_012.nd2:junction30_z8_t0:z:8/50 - jmon0160_20220524_HCT_GFP-bcat_density3_012.nd2 (se	2.8	0	8	0	512.963	847.825	1.451	0.161	0.933	0.379	334.862	1.4647	2.42086
jmon0160	jmon0160_20220524_HCT_GFP-bcat_density3_012.nd2:junction32_z6_t0:z:6/50 - jmon0160_20220524_HCT_GFP-bcat_density3_012.nd2 (se	2.344	0	6	0	378.629	781.159	1.139	0.147	0.977	0.347	402.53	1.08113	2.23051
jmon0160	jmon0160_20220524_HCT_GFP-bcat_density3_012.nd2:junction33_z20_t0:z:20/50 - jmon0160_20220524_HCT_GFP-bcat_density3_012.nd2 (s	2.606	0	20	0	372.822	802.943	1.372	0.183	0.974	0.431	430.121	1.06455	2.29271
jmon0160	jmon0160_20220524_HCT_GFP-bcat_density3_012.nd2:junction34_z20_t0:z:20/50 - jmon0160_20220524_HCT_GFP-bcat_density3_012.nd2 (s	1.616	0	20	0	372.52	1027.76	0.729	0.135	0.996	0.319	655.24	1.06369	2.93465
jmon0160	jmon0160_20220524_HCT_GFP-bcat_density3_012.nd2:junction35_z20_t0:z:20/50 - jmon0160_20220524_HCT_GFP-bcat_density3_012.nd2 (s	1.59	0	20	0	393.056	632.205	0.987	0.163	0.942	0.384	239.149	1.12232	1.80519
jmon0160	jmon0160_20220524_HCT_GFP-bcat_density3_012.nd2:junction36_z21_t0:z:21/50 - jmon0160_20220524_HCT_GFP-bcat_density3_012.nd2 (s	2.41	0	21	0	371.76	790.617	1.108	0.14	0.92	0.329	418.857	1.06152	2.25751
jmon0160	jmon0160_20220524_HCT_GFP-bcat_density3_012.nd2:junction37_z21_t0:z:21/50 - jmon0160_20220524_HCT_GFP-bcat_density3_012.nd2 (s	2.596	0	21	0	322.734	700.725	1.484	0.129	0.974	0.304	377.991	0.921528	2.00084
jmon0160	jmon0160_20220524_HCT_GFP-bcat_density3_012.nd2:junction38_z21_t0:z:21/50 - jmon0160_20220524_HCT_GFP-bcat_density3_012.nd2 (s	2.164	0	21	0	435.335	849.078	1.042	0.142	0.919	0.334	413.743	1.24305	2.42444
jmon0160	jmon0160_20220524_HCT_GFP-bcat_density3_011.nd2:junction0_z34_t0:z:34/59 - jmon0160_20220524_HCT_GFP-bcat_density3_011.nd2 (s	2.119	0	34	0	310.086	498.387	0.978	0.27	0.961	0.637	188.301	0.885414	1.42308
jmon0160	jmon0160_20220524_HCT_GFP-bcat_density3_011.nd2:junction2_z36_t0:z:36/59 - jmon0160_20220524_HCT_GFP-bcat_density3_011.nd2 (s	1.577	0	36	0	304.083	447.78	0.886	0.119	0.963	0.28	143.697	0.868273	1.27858
jmon0160	jmon0160_20220524_HCT_GFP-bcat_density3_011.nd2:junction3_z43_t0:z:43/59 - jmon0160_20220524_HCT_GFP-bcat_density3_011.nd2 (s	1.689	0	43	0	303.653	574.964	0.736	0.222	0.962	0.524	271.311	0.867045	1.64174
jmon0160	jmon0160_20220524_HCT_GFP-bcat_density3_011.nd2:junction4_z29_t0:z:29/59 - jmon0160_20220524_HCT_GFP-bcat_density3_011.nd2 (s	1.839	0	29	0	295.342	475.531	0.856	0.178	0.938	0.42	180.189	0.843314	1.35782
jmon0160	jmon0160_20220524_HCT_GFP-bcat_density3_011.nd2:junction5_z29_t0:z:29/59 - jmon0160_20220524_HCT_GFP-bcat_density3_011.nd2 (s	2.321	0	29	0	277.464	573.517	1.201	0.122	0.98	0.287	296.053	0.792265	1.63761
jmon0160	jmon0160_20220524_HCT_GFP-bcat_density3_011.nd2:junction7_z38_t0:z:38/59 - jmon0160_20220524_HCT_GFP-bcat_density3_011.nd2 (s	2.447	0	38	0	261.551	499.448	1.365	0.149	0.958	0.351	237.897	0.746828	1.42611
jmon0160	jmon0160_20220524_HCT_GFP-bcat_density3_011.nd2:junction8_z38_t0:z:38/59 - jmon0160_20220524_HCT_GFP-bcat_density3_011.nd2 (s	2.016	0	38	0	258.985	440.883	1.065	0.149	0.955	0.352	181.897	0.739501	1.25889
jmon0160	jmon0160_20220524_HCT_GFP-bcat_density3_011.nd2:junction9_z38_t0:z:38/59 - jmon0160_20220524_HCT_GFP-bcat_density3_011.nd2 (s	1.958	0	38	0	293.45	484.597	0.972	0.147	0.934	0.346	191.147	0.837911	1.38371
jmon0160	jmon0160_20220524_HCT_GFP-bcat_density3_011.nd2:junction10_z38_t0:z:38/59 - jmon0160_20220524_HCT_GFP-bcat_density3_011.nd2 (s	1.696	0	38	0	278.801	522.426	0.957	0.137	0.971	0.322	243.625	0.796083	1.49173
jmon0160	jmon0160_20220524_HCT_GFP-bcat_density3_011.nd2:junction14_z39_t0:z:39/59 - jmon0160_20220524_HCT_GFP-bcat_density3_011.nd2 (s	2.223	0	39	0	294.787	759.293	1.23	0.158	0.989	0.371	464.506	0.841729	2.16807
jmon0160	jmon0160_20220524_HCT_GFP-bcat_density3_011.nd2:junction15_z39_t0:z:39/59 - jmon0160_20220524_HCT_GFP-bcat_density3_011.nd2 (s	1.518	0	39	0	284.11	421.604	0.764	0.135	0.923	0.318	137.493	0.811242	1.20384
jmon0160	jmon0160_20220524_HCT_GFP-bcat_density3_011.nd2:junction16_z35_t0:z:35/59 - jmon0160_20220524_HCT_GFP-bcat_density3_011.nd2 (s	2.59	0	35	0	303.538	599.04	1.449	0.219	0.951	0.517	295.501	0.866716	1.71049
jmon0160	jmon0160_20220524_HCT_GFP-bcat_density3_011.nd2:junction17_z37_t0:z:37/59 - jmon0160_20220524_HCT_GFP-bcat_density3_011.nd2 (s	2.09	0	37	0	367.274	674.5	1.118	0.23	0.959	0.542	307.226	1.04871	1.92595
jmon0160	jmon0160_20220524_HCT_GFP-bcat_density3_011.nd2:junction18_z37_t0:z:37/59 - jmon0160_20220524_HCT_GFP-bcat_density3_011.nd2 (s	1.861	0	37	0	382.673	748.975	0.847	0.15	0.921	0.352	366.302	1.09268	2.13861
jmon0160	jmon0160_20220524_HCT_GFP-bcat_density3_011.nd2:junction20_z37_t0:z:37/59 - jmon0160_20220524_HCT_GFP-bcat_density3_011.nd2 (s	1.381	0	37	0	347.495	563.318	0.681	0.169	0.978	0.397	215.822	0.99223	1.60849
jmon0160	jmon0160_20220524_HCT_GFP-bcat_density3_011.nd2:junction23_z46_t0:z:46/59 - jmon0160_20220524_HCT_GFP-bcat_density3_011.nd2 (s	1.569	0	46	0	365.904	651.782	0.983	0.16	0.974	0.378	285.877	1.0448	1.86109
jmon0160	jmon0160_20220524_HCT_GFP-bcat_density3_011.nd2:junction24_z27_t0:z:27/59 - jmon0160_20220524_HCT_GFP-bcat_density3_011.nd2 (s	1.416	0	27	0	345.103	607.518	0.577	0.159	0.969	0.375	262.415	0.9854	1.7347
jmon0160	jmon0160_20220524_HCT_GFP-bcat_density3_011.nd2:junction26_z37_t0:z:37/59 - jmon0160_20220524_HCT_GFP-bcat_density3_011.nd2 (s	2.056	0	37	0	358.292	578.494	0.978	0.157	0.958	0.37	220.202	1.02306	1.65182
jmon0160	jmon0160_20220524_HCT_GFP-bcat_density3_011.nd2:junction27_z37_t0:z:37/59 - jmon0160_20220524_HCT_GFP-bcat_density3_011.nd2 (s	1.841	0	37	0	338.788	593.829	1.01	0.196	0.975	0.46	255.04	0.967369	1.69561
jmon0160	jmon0160_20220524_HCT_GFP-bcat_density3_011.nd2:junction28_z37_t0:z:37/59 - jmon0160_20220524_HCT_GFP-bcat_density3_011.nd2 (s	1.519	0	37	0	330.539	598.668	0.6	0.176	0.972	0.414	268.129	0.943815	1.70942
jmon0160	jmon0160_20220524_HCT_GFP-bcat_density3_011.nd2:junction29_z37_t0:z:37/59 - jmon0160_20220524_HCT_GFP-bcat_density3_011.nd2 (s	1.811	0	37	0	335.307	580.515	0.972	0.164	0.905	0.387	245.208	0.957429	1.65759
jmon0160	jmon0160_20220524_HCT_GFP-bcat_density3_011.nd2:junction30_z37_t0:z:37/59 - jmon0160_20220524_HCT_GFP-bcat_density3_011.nd2 (s	2.11	0	37	0	286.308	469.761	1.115	0.154	0.963	0.363	183.452	0.817518	1.34135
jmon0160	jmon0160_20220524_HCT_GFP-bcat_density3_011.nd2:junction32_z38_t0:z:38/59 - jmon0160_20220524_HCT_GFP-bcat_density3_011.nd2 (s	1.839	0	38	0	297.965	485.416	0.99	0.134	0.957	0.316	187.452	0.850803	1.38605
jmon0160	jmon0160_20220524_HCT_GFP-bcat_density3_011.nd2:junction33_z38_t0:z:38/59 - jmon0160_20220524_HCT_GFP-bcat_density3_011.nd2 (s	1.63	0	38	0	247.314	510.593	0.77	0.16	0.993	0.378	263.278	0.706176	1.45794
jmon0160	jmon0160_20220524_HCT_GFP-bcat_density3_011.nd2:junction34_z39_t0:z:39/59 - jmon0160_20220524_HCT_GFP-bcat_density3_011.nd2 (s	1.459	0	39	0	248.182	395.103	0.73	0.202	0.944	0.476	146.921	0.708654	1.12817
jmon0167	zstack_HCT_006.nd2:junction0_z8_t0:z:8/31 - zstack_HCT_006.nd2 (series 1)	1.986	0	8	0	188.34	273.487	1.306	0.111	0.907	0.261	85.147	1.05005	1.52477
jmon0167	zstack_HCT_006.nd2:junction2_z4_t0:z:4/31 - zstack_HCT_006.nd2 (series 1)	1.989	0	4	0	192.927	272.841	0.961	0.163	0.982	0.384	79.914	1.07562	1.52116
jmon0167	zstack_HCT_006.nd2:junction3_z4_t0:z:4/31 - zstack_HCT_006.nd2 (series 1)	1.841	0	4	0	172.761	290.34	0.942	0.171	0.966	0.402	117.578	0.96319	1.61873
jmon0167	zstack_HCT_006.nd2:junction4_z4_t0:z:4/31 - zstack_HCT_006.nd2 (series 1)	1.748	0	4	0	170.086	256.105	0.896	0.112	0.926	0.263	86.019	0.948276	1.42786
jmon0167	zstack_HCT_006.nd2:junction8_z5_t0:z:5/31 - zstack_HCT_006.nd2 (series 1)	2.636	0	5	0	166.315	256.045	1.816	0.189	0.925	0.446	89.729	0.927252	1.42752
jmon0167	zstack_HCT_006.nd2:junction10_z1_t0:z:1/31 - zstack_HCT_006.nd2 (series 1)	1.987	0	1	0	156.13	250.678	1.035	0.22	0.96	0.517	94.547	0.870468	1.3976
jmon0167	zstack_HCT_006.nd2:junction12_z6_t0:z:6/31 - zstack_HCT_006.nd2 (series 1)	1.938	0	6	0	190.699	294.928	1.101	0.188	0.935	0.442	104.229	1.0632	1.6443
jmon0167	zstack_HCT_006.nd2:junction13_z8_t0:z:8/31 - zstack_HCT_006.nd2 (series 1)	1.774	0	8	0	181.683	364.449	0.832	0.161	0.983	0.38	182.766	1.01293	2.0319
jmon0167	zstack_HCT_006.nd2:junction14_z5_t0:z:5/31 - zstack_HCT_006.nd2 (series 1)	1.784	0	5	0	185.36	279.906	0.744	0.145	0.97	0.342	94.546	1.03343	1.56055
jmon0167	zstack_HCT_006.nd2:junction16_z9_t0:z:9/31 - zstack_HCT_006.nd2 (series 1)	1.989	0	9	0	183.848	263.233	0.962	0.161	0.914	0.379	79.385	1.025	1.4676
jmon0167	zstack_HCT_006.nd2:junction17_z20_t0:z:20/31 - zstack_HCT_006.nd2 (series 1)	2.048	0	20	0	174.817	277.035	0.807	0.206	0.962	0.484	102.218	0.974653	1.54455
jmon0167	zstack_HCT_006.nd2:junction18_z20_t0:z:20/31 - zstack_HCT_006.nd2 (series 1)	1.66	0	20	0	174.435	276.025	0.851	0.153	0.965	0.36	101.59	0.972523	1.53892
jmon0167	zstack_HCT_006.nd2:junction20_z13_t0:z:13/31 - zstack_HCT_006.nd2 (series 1)	2.414	0	13	0	164.417	247.713	1.116	0.248	0.91	0.584	83.296	0.91667	1.38107
jmon0167	zstack_HCT_006.nd2:junction21_z14_t0:z:14/31 - zstack_HCT_006.nd2 (series 1)	1.843	0	14	0	161.588	247.209	1.012	0.171	0.934	0.403	85.621	0.900897	1.37826
jmon0167	zstack_HCT_006.nd2:junction22_z10_t0:z:10/31 - zstack_HCT_006.nd2 (series 1)	1.947	0	10	0	193.554	306.65	1.036	0.179	0.931	0.422	113.096	1.07912	1.70966
jmon0167	zstack_HCT_006.nd2:junction23_z10_t0:z:10/31 - zstack_HCT_006.nd2 (series 1)	1.762	0	10	0	186.986	318.519	1.02	0.16	0.963	0.378	131.534	1.0425	1.77583
jmon0167	zstack_HCT_006.nd2:junction26_z21_t0:z:21/31 - zstack_HCT_006.nd2 (series 1)	1.825	0	21	0	197.437	317.512	0.943	0.139	0.914	0.326	120.075	1.10077	1.77022
jmon0167	zstack_HCT_006.nd2:junction27_z21_t0:z:21/31 - zstack_HCT_006.nd2 (series 1)	1.634	0	21	0	189.608	275.276	0.877	0.13	0.956	0.307	85.668	1.05712	1.53474
jmon0167	zstack_HCT_006.nd2:junction28_z19_t0:z:19/31 - zstack_HCT_006.nd2 (series 1)	2.07	0	19	0	175.03	257.205	1.245	0.15	0.915	0.353	82.175	0.97584	1.43399
jmon0167	zstack_HCT_006.nd2:junction30_z16_t0:z:16/31 - zstack_HCT_006.nd2 (series 1)	1.907	0	16	0	175.955	301.676	0.995	0.172	0.981	0.404	125.721	0.980997	1.68193
jmon0167	zstack_HCT_006.nd2:junction31_z19_t0:z:19/31 - zstack_HCT_006.nd2 (series 1)	1.796	0	19	0	178.288	296.451	1.111	0.169	0.967	0.398	118.163	0.994005	1.6528
jmon0167	zstack_HCT_006.nd2:junction32_z16_t0:z:16/31 - zstack_HCT_006.nd2 (series 1)	1.68	0	16	0	167.423	263.289	0.964	0.194	0.962	0.457	95.867	0.933429	1.46791
jmon0167	zstack_HCT_006.nd2:junction33_z17_t0:z:17/31 - zstack_HCT_006.nd2 (series 1)	2.081	0	17	0	168.93	296.48	1.268	0.154	0.954	0.362	127.55	0.941831	1.65296
jmon0167	zstack_HCT_007.nd2:junction0_z8_t0:z:8/46 - zstack_HCT_007.nd2 (series 1)	2.65	0	8	0	170.838	285.391	1.005	0.281	0.936	0.662	114.554	0.952469	1.59113
jmon0167	zstack_HCT_007.nd2:junction1_z10_t0:z:10/46 - zstack_HCT_007.nd2 (series 1)	2.436	0	10	0	172.622	264.32	1.039	0.284	0.94	0.669	91.698	0.962415	1.47366
jmon0167	zstack_HCT_007.nd2:junction2_z10_t0:z:10/46 - zstack_HCT_007.nd2 (series 1)	1.789	0	10	0	182.83	256.359	0.817	0.237	0.921	0.559	73.528	1.01933	1.42927
jmon0167	zstack_HCT_007.nd2:junction4_z1_t0:z:1/46 - zstack_HCT_007.nd2 (series 1)	1.993	0	1	0	189.503	281.277	0.914	0.172	0.962	0.406	91.774	1.05653	1.5682
jmon0167	zstack_HCT_007.nd2:junction5_z1_t0:z:1/46 - zstack_HCT_007.nd2 (series 1)	1.593	0	1	0	193.228	294.929	0.588	0.187	0.933	0.44	101.7	1.0773	1.64431
jmon0167	zstack_HCT_007.nd2:junction6_z3_t0:z:3/46 - zstack_HCT_007.nd2 (series 1)	1.955	0	3	0	168.198	277.648	0.866	0.236	0.967	0.555	109.45	0.93775	1.54796
jmon0167	zstack_HCT_007.nd2:junction7_z23_t0:z:23/46 - zstack_HCT_007.nd2 (series 1)	2.494	0	23	0	151.041	275.793	1.342	0.167	0.954	0.394	124.751	0.842095	1.53762
jmon0167	zstack_HCT_007.nd2:junction8_z24_t0:z:24/46 - zstack_HCT_007.nd2 (series 1)	2.529	0	24	0	147.288	254.409	1.281	0.254	0.982	0.598	107.121	0.821171	1.4184
jmon0167	zstack_HCT_007.nd2:junction9_z23_t0:z:23/46 - zstack_HCT_007.nd2 (series 1)	2.4	0	23	0	163.657	242.344	1.291	0.168	0.921	0.397	78.687	0.912433	1.35113
jmon0167	zstack_HCT_007.nd2:junction11_z25_t0:z:25/46 - zstack_HCT_007.nd2 (series 1)	2.972	0	25	0	172.049	316.007	1.406	0.204	0.981	0.481	143.958	0.95922	1.76183
jmon0167	zstack_HCT_007.nd2:junction12_z26_t0:z:26/46 - zstack_HCT_007.nd2 (series 1)	1.474	0	26	0	163.471	261.305	0.406	0.14	0.965	0.33	97.834	0.911396	1.45685
jmon0167	zstack_HCT_007.nd2:junction13_z26_t0:z:26/46 - zstack_HCT_007.nd2 (series 1)	1.604	0	26	0	174.724	272.276	0.463	0.216	0.939	0.508	97.552	0.974134	1.51801
jmon0167	zstack_HCT_007.nd2:junction14_z22_t0:z:22/46 - zstack_HCT_007.nd2 (series 1)	2.075	0	22	0	181.761	292.378	1.077	0.175	0.96	0.412	110.617	1.01337	1.63009
jmon0167	zstack_HCT_007.nd2:junction15_z16_t0:z:16/46 - zstack_HCT_007.nd2 (series 1)	2.864	0	16	0	184.353	333.907	1.537	0.263	0.923	0.619	149.554	1.02782	1.86162
jmon0167	zstack_HCT_007.nd2:junction16_z18_t0:z:18/46 - zstack_HCT_007.nd2 (series 1)	2.918	0	18	0	203.558	338.582	1.567	0.175	0.938	0.413	135.024	1.13489	1.88769
jmon0167	zstack_HCT_007.nd2:junction17_z5_t0:z:5/46 - zstack_HCT_007.nd2 (series 1)	2.331	0	5	0	187.094	298.364	1.114	0.165	0.957	0.389	111.27	1.0431	1.66346
jmon0167	zstack_HCT_007.nd2:junction18_z4_t0:z:4/46 - zstack_HCT_007.nd2 (series 1)	2.477	0	4	0	199.796	352.638	1.217	0.161	0.977	0.38	152.842	1.11392	1.96605
jmon0167	zstack_HCT_007.nd2:junction22_z31_t0:z:31/46 - zstack_HCT_007.nd2 (series 1)	1.156	0	31	0	192.48	257.743	0.493	0.176	0.908	0.415	65.262	1.07313	1.43699
jmon0167	zstack_HCT_007.nd2:junction23_z6_t0:z:6/46 - zstack_HCT_007.nd2 (series 1)	2.592	0	6	0	216.746	339.517	1.238	0.262	0.907	0.618	122.77	1.20842	1.8929
jmon0167	zstack_HCT_007.nd2:junction25_z25_t0:z:25/46 - zstack_HCT_007.nd2 (series 1)	1.503	0	25	0	166.355	237.694	0.846	0.177	0.948	0.418	71.34	0.927475	1.32521
jmon0167	zstack_HCT_007.nd2:junction27_z8_t0:z:8/46 - zstack_HCT_007.nd2 (series 1)	2.024	0	8	0	172.628	267.153	1.183	0.183	0.948	0.432	94.525	0.962448	1.48945
jmon0167	zstack_HCT_007.nd2:junction28_z8_t0:z:8/46 - zstack_HCT_007.nd2 (series 1)	1.926	0	8	0	191.78	256.733	0.933	0.136	0.903	0.32	64.953	1.06923	1.43136
jmon0167	zstack_HCT_007.nd2:junction29_z8_t0:z:8/46 - zstack_HCT_007.nd2 (series 1)	2.125	0	8	0	180.445	274.117	1.082	0.162	0.948	0.381	93.672	1.00603	1.52828
jmon0167	zstack_HCT_007.nd2:junction30_z8_t0:z:8/46 - zstack_HCT_007.nd2 (series 1)	2.025	0	8	0	179.991	259.551	1.165	0.179	0.96	0.42	79.56	1.0035	1.44707
jmon0167	zstack_HCT_007.nd2:junction32_z19_t0:z:19/46 - zstack_HCT_007.nd2 (series 1)	2.312	0	19	0	184.281	270.606	0.917	0.188	0.908	0.442	86.325	1.02742	1.5087
jmon0167	zstack_HCT_005.nd2:junction0_z28_t0:z:28/36 - zstack_HCT_005.nd2 (series 1)	2.253	0	28	0	189.696	283.359	1.162	0.233	0.959	0.549	93.663	1.05761	1.5798
jmon0167	zstack_HCT_005.nd2:junction1_z28_t0:z:28/36 - zstack_HCT_005.nd2 (series 1)	1.936	0	28	0	180.78	281.394	0.878	0.179	0.94	0.421	100.614	1.0079	1.56885
jmon0167	zstack_HCT_005.nd2:junction3_z34_t0:z:34/36 - zstack_HCT_005.nd2 (series 1)	2.217	0	34	0	174.775	249.684	1.207	0.148	0.908	0.348	74.909	0.974419	1.39206
jmon0167	zstack_HCT_005.nd2:junction5_z32_t0:z:32/36 - zstack_HCT_005.nd2 (series 1)	2.163	0	32	0	192.978	298.278	1.085	0.132	0.956	0.311	105.3	1.07591	1.66298
jmon0167	zstack_HCT_005.nd2:junction6_z32_t0:z:32/36 - zstack_HCT_005.nd2 (series 1)	2.106	0	32	0	169.906	293.44	1.212	0.114	0.943	0.267	123.534	0.947273	1.63601
jmon0167	zstack_HCT_005.nd2:junction7_z29_t0:z:29/36 - zstack_HCT_005.nd2 (series 1)	1.776	0	29	0	179.135	292.619	1.067	0.122	0.931	0.288	113.484	0.998727	1.63143
jmon0167	zstack_HCT_005.nd2:junction8_z21_t0:z:21/36 - zstack_HCT_005.nd2 (series 1)	2.952	0	21	0	173.473	453.614	1.824	0.169	0.988	0.399	280.14	0.96716	2.52902
jmon0167	zstack_HCT_005.nd2:junction10_z21_t0:z:21/36 - zstack_HCT_005.nd2 (series 1)	2.487	0	21	0	181.039	331.268	1.01	0.251	0.974	0.591	150.23	1.00934	1.84691
jmon0167	zstack_HCT_005.nd2:junction11_z31_t0:z:31/36 - zstack_HCT_005.nd2 (series 1)	2.163	0	31	0	185.632	307.271	1.084	0.22	0.953	0.517	121.639	1.03495	1.71312
jmon0167	zstack_HCT_005.nd2:junction12_z36_t0:z:36/36 - zstack_HCT_005.nd2 (series 1)	1.505	0	36	0	173.524	304.443	0.655	0.185	0.98	0.436	130.919	0.967444	1.69735
jmon0167	zstack_HCT_005.nd2:junction13_z36_t0:z:36/36 - zstack_HCT_005.nd2 (series 1)	1.586	0	36	0	189.694	322.537	0.78	0.161	0.967	0.379	132.843	1.0576	1.79823
jmon0167	zstack_HCT_005.nd2:junction15_z36_t0:z:36/36 - zstack_HCT_005.nd2 (series 1)	1.737	0	36	0	188.097	303.588	1.078	0.183	0.961	0.43	115.49	1.04869	1.69259
jmon0167	zstack_HCT_005.nd2:junction16_z36_t0:z:36/36 - zstack_HCT_005.nd2 (series 1)	2.063	0	36	0	166.078	258.503	0.989	0.199	0.966	0.468	92.426	0.92593	1.44123
jmon0167	zstack_HCT_005.nd2:junction18_z29_t0:z:29/36 - zstack_HCT_005.nd2 (series 1)	1.827	0	29	0	182.914	291.291	0.891	0.179	0.929	0.422	108.377	1.0198	1.62403
jmon0167	zstack_HCT_005.nd2:junction19_z31_t0:z:31/36 - zstack_HCT_005.nd2 (series 1)	2.439	0	31	0	185.721	307.549	1.477	0.135	0.923	0.319	121.827	1.03545	1.71467
jmon0167	zstack_HCT_005.nd2:junction20_z31_t0:z:31/36 - zstack_HCT_005.nd2 (series 1)	2.94	0	31	0	190.495	268.58	1.248	0.257	0.921	0.605	78.085	1.06206	1.49741
jmon0167	zstack_HCT_005.nd2:junction23_z32_t0:z:32/36 - zstack_HCT_005.nd2 (series 1)	1.626	0	32	0	181.84	291.834	0.792	0.182	0.964	0.429	109.994	1.01381	1.62705
jmon0167	zstack_HCT_005.nd2:junction24_z30_t0:z:30/36 - zstack_HCT_005.nd2 (series 1)	2.287	0	30	0	175.288	306.183	0.946	0.159	0.939	0.375	130.895	0.977279	1.70705
jmon0167	zstack_HCT_005.nd2:junction26_z30_t0:z:30/36 - zstack_HCT_005.nd2 (series 1)	2.57	0	30	0	173.894	322.786	1.586	0.242	0.964	0.569	148.893	0.969507	1.79962
jmon0167	zstack_HCT_005.nd2:junction28_z26_t0:z:26/36 - zstack_HCT_005.nd2 (series 1)	2.314	0	26	0	168.079	250.73	0.956	0.218	0.936	0.513	82.651	0.937087	1.39789
jmon0167	zstack_HCT_005.nd2:junction29_z29_t0:z:29/36 - zstack_HCT_005.nd2 (series 1)	1.98	0	29	0	179.175	254.46	0.914	0.161	0.919	0.38	75.284	0.99895	1.41868
jmon0167	zstack_HCT_005.nd2:junction31_z31_t0:z:31/36 - zstack_HCT_005.nd2 (series 1)	1.771	0	31	0	162.867	250.857	0.785	0.184	0.956	0.432	87.99	0.908028	1.3986
jmon0167	zstack_HCT_005.nd2:junction32_z31_t0:z:31/36 - zstack_HCT_005.nd2 (series 1)	2.007	0	31	0	179.728	275.083	0.927	0.221	0.92	0.522	95.355	1.00203	1.53366
jmon0168	Zprojection_GFP30_500ms_1x1bin_HCT_full_001.nd2:junction0_z10_t0:z:10/36 - Zprojection_GFP30_500ms_1x1bin_HCT_full_001.nd2 (s	2.289	0	10	0	167.018	290.661	1.372	0.169	0.908	0.399	123.643	1.00322	1.74589
jmon0168	Zprojection_GFP30_500ms_1x1bin_HCT_full_001.nd2:junction1_z8_t0:z:8/36 - Zprojection_GFP30_500ms_1x1bin_HCT_full_001.nd2 (se	1.896	0	8	0	164.227	269.725	0.9	0.123	0.941	0.289	105.498	0.986451	1.62014
jmon0168	Zprojection_GFP30_500ms_1x1bin_HCT_full_001.nd2:junction3_z9_t0:z:9/36 - Zprojection_GFP30_500ms_1x1bin_HCT_full_001.nd2 (se	1.878	0	9	0	159.303	229.601	1.102	0.157	0.947	0.37	70.299	0.956874	1.37913
jmon0168	Zprojection_GFP30_500ms_1x1bin_HCT_full_001.nd2:junction4_z4_t0:z:4/36 - Zprojection_GFP30_500ms_1x1bin_HCT_full_001.nd2 (se	1.47	0	4	0	183.764	238.189	0.607	0.173	0.916	0.408	54.425	1.1038	1.43071
jmon0168	Zprojection_GFP30_500ms_1x1bin_HCT_full_001.nd2:junction5_z18_t0:z:18/36 - Zprojection_GFP30_500ms_1x1bin_HCT_full_001.nd2 (s	2.354	0	18	0	165.099	270.065	1.364	0.177	0.955	0.417	104.965	0.991689	1.62218
jmon0168	Zprojection_GFP30_500ms_1x1bin_HCT_full_001.nd2:junction7_z18_t0:z:18/36 - Zprojection_GFP30_500ms_1x1bin_HCT_full_001.nd2 (s	1.532	0	18	0	144.465	204.487	0.656	0.201	0.956	0.474	60.022	0.867748	1.22828
jmon0168	Zprojection_GFP30_500ms_1x1bin_HCT_full_001.nd2:junction8_z20_t0:z:20/36 - Zprojection_GFP30_500ms_1x1bin_HCT_full_001.nd2 (s	2.456	0	20	0	160.743	212.464	1.465	0.221	0.914	0.521	51.721	0.965524	1.27619
jmon0168	Zprojection_GFP30_500ms_1x1bin_HCT_full_001.nd2:junction9_z20_t0:z:20/36 - Zprojection_GFP30_500ms_1x1bin_HCT_full_001.nd2 (s	1.485	0	20	0	167.071	264.936	0.558	0.17	0.987	0.399	97.865	1.00353	1.59137
jmon0168	Zprojection_GFP30_500ms_1x1bin_HCT_full_001.nd2:junction10_z20_t0:z:20/36 - Zprojection_GFP30_500ms_1x1bin_HCT_full_001.nd2 (s	1.647	0	20	0	167.071	264.936	0.558	0.17	0.987	0.399	97.865	1.00353	1.59137
jmon0168	Zprojection_GFP30_500ms_1x1bin_HCT_full_001.nd2:junction11_z19_t0:z:19/36 - Zprojection_GFP30_500ms_1x1bin_HCT_full_001.nd2 (s	1.534	0	19	0	171.897	229.549	0.632	0.133	0.954	0.314	57.653	1.03252	1.37882
jmon0168	Zprojection_GFP30_500ms_1x1bin_HCT_full_001.nd2:junction14_z16_t0:z:16/36 - Zprojection_GFP30_500ms_1x1bin_HCT_full_001.nd2 (s	2.164	0	16	0	146.029	220.635	1.104	0.15	0.907	0.353	74.605	0.877142	1.32527
jmon0168	Zprojection_GFP30_500ms_1x1bin_HCT_full_001.nd2:junction15_z25_t0:z:25/36 - Zprojection_GFP30_500ms_1x1bin_HCT_full_001.nd2 (s	2.312	0	25	0	146.574	222.865	1.307	0.147	0.96	0.346	76.291	0.880416	1.33867
jmon0168	Zprojection_GFP30_500ms_1x1bin_HCT_full_001.nd2:junction16_z19_t0:z:19/36 - Zprojection_GFP30_500ms_1x1bin_HCT_full_001.nd2 (s	1.328	0	19	0	166.297	236.014	0.773	0.133	0.949	0.314	69.717	0.998885	1.41765
jmon0168	Zprojection_GFP30_500ms_1x1bin_HCT_full_001.nd2:junction17_z16_t0:z:16/36 - Zprojection_GFP30_500ms_1x1bin_HCT_full_001.nd2 (s	2.318	0	16	0	160.91	211.723	1.126	0.207	0.912	0.487	50.813	0.966527	1.27174
jmon0168	Zprojection_GFP30_500ms_1x1bin_HCT_full_001.nd2:junction20_z8_t0:z:8/36 - Zprojection_GFP30_500ms_1x1bin_HCT_full_001.nd2 (se	2.845	0	8	0	148.927	255.121	1.305	0.205	0.966	0.483	106.194	0.894549	1.53242
jmon0168	Zprojection_GFP30_500ms_1x1bin_HCT_full_001.nd2:junction21_z6_t0:z:6/36 - Zprojection_GFP30_500ms_1x1bin_HCT_full_001.nd2 (se	2.582	0	6	0	158.865	281.633	1.015	0.198	0.952	0.465	122.769	0.954243	1.69167
jmon0168	Zprojection_GFP30_500ms_1x1bin_HCT_full_001.nd2:junction22_z12_t0:z:12/36 - Zprojection_GFP30_500ms_1x1bin_HCT_full_001.nd2 (s	1.976	0	12	0	161.656	252.819	1.102	0.274	0.912	0.644	91.163	0.971008	1.51859
jmon0168	Zprojection_GFP30_500ms_1x1bin_HCT_full_001.nd2:junction23_z6_t0:z:6/36 - Zprojection_GFP30_500ms_1x1bin_HCT_full_001.nd2 (se	2.493	0	6	0	148.236	214.571	1.146	0.27	0.919	0.635	66.334	0.890399	1.28885
jmon0168	Zprojection_GFP30_500ms_1x1bin_HCT_full_001.nd2:junction25_z5_t0:z:5/36 - Zprojection_GFP30_500ms_1x1bin_HCT_full_001.nd2 (se	1.553	0	5	0	148.878	251.522	0.683	0.114	0.979	0.269	102.644	0.894255	1.5108
jmon0168	Zprojection_GFP30_500ms_1x1bin_HCT_full_001.nd2:junction26_z7_t0:z:7/36 - Zprojection_GFP30_500ms_1x1bin_HCT_full_001.nd2 (se	1.449	0	7	0	149.06	266.235	0.514	0.122	0.981	0.286	117.175	0.895348	1.59918
jmon0168	Zprojection_GFP30_500ms_1x1bin_HCT_full_001.nd2:junction29_z3_t0:z:3/36 - Zprojection_GFP30_500ms_1x1bin_HCT_full_001.nd2 (se	2.038	0	3	0	154.333	203.554	0.734	0.285	0.902	0.67	49.221	0.927021	1.22267
jmon0168	Zprojection_GFP30_500ms_1x1bin_HCT_full_001.nd2:junction31_z3_t0:z:3/36 - Zprojection_GFP30_500ms_1x1bin_HCT_full_001.nd2 (se	2.996	0	3	0	142.607	327.886	1.597	0.195	0.97	0.458	185.28	0.856588	1.96949
jmon0168	Zprojection_GFP30_500ms_1x1bin_HCT_full_002.nd2:junction0_z9_t0:z:9/36 - Zprojection_GFP30_500ms_1x1bin_HCT_full_002.nd2 (se	2.875	0	9	0	148.585	279.533	1.344	0.194	0.987	0.456	130.948	0.892495	1.67905
jmon0168	Zprojection_GFP30_500ms_1x1bin_HCT_full_002.nd2:junction1_z9_t0:z:9/36 - Zprojection_GFP30_500ms_1x1bin_HCT_full_002.nd2 (se	2.369	0	9	0	153.548	227.774	1.26	0.157	0.928	0.37	74.226	0.922306	1.36815
jmon0168	Zprojection_GFP30_500ms_1x1bin_HCT_full_002.nd2:junction2_z7_t0:z:7/36 - Zprojection_GFP30_500ms_1x1bin_HCT_full_002.nd2 (se	2.223	0	7	0	153.637	223.736	1.495	0.151	0.953	0.354	70.099	0.922841	1.3439
jmon0168	Zprojection_GFP30_500ms_1x1bin_HCT_full_002.nd2:junction3_z11_t0:z:11/36 - Zprojection_GFP30_500ms_1x1bin_HCT_full_002.nd2 (s	2.273	0	11	0	161.232	272.089	0.961	0.15	0.944	0.352	110.857	0.968461	1.63434
jmon0168	Zprojection_GFP30_500ms_1x1bin_HCT_full_002.nd2:junction4_z14_t0:z:14/36 - Zprojection_GFP30_500ms_1x1bin_HCT_full_002.nd2 (s	3.683	0	14	0	152.543	252.05	1.797	0.331	0.932	0.779	99.507	0.916269	1.51397
jmon0168	Zprojection_GFP30_500ms_1x1bin_HCT_full_002.nd2:junction5_z5_t0:z:5/36 - Zprojection_GFP30_500ms_1x1bin_HCT_full_002.nd2 (se	1.778	0	5	0	165.837	250.526	0.668	0.149	0.955	0.351	84.688	0.996122	1.50482
jmon0168	Zprojection_GFP30_500ms_1x1bin_HCT_full_002.nd2:junction6_z8_t0:z:8/36 - Zprojection_GFP30_500ms_1x1bin_HCT_full_002.nd2 (se	1.382	0	8	0	156.606	221.489	0.55	0.185	0.981	0.436	64.883	0.940674	1.3304
jmon0168	Zprojection_GFP30_500ms_1x1bin_HCT_full_002.nd2:junction11_z24_t0:z:24/36 - Zprojection_GFP30_500ms_1x1bin_HCT_full_002.nd2 (s	2.233	0	24	0	143.415	227.756	1.41	0.117	0.948	0.275	84.342	0.861441	1.36805
jmon0168	Zprojection_GFP30_500ms_1x1bin_HCT_full_002.nd2:junction12_z31_t0:z:31/36 - Zprojection_GFP30_500ms_1x1bin_HCT_full_002.nd2 (s	1.99	0	31	0	158.679	215.615	1.477	0.116	0.937	0.274	56.937	0.953126	1.29512
jmon0168	Zprojection_GFP30_500ms_1x1bin_HCT_full_002.nd2:junction13_z32_t0:z:32/36 - Zprojection_GFP30_500ms_1x1bin_HCT_full_002.nd2 (s	1.778	0	32	0	160.909	219.201	1.172	0.191	0.921	0.449	58.292	0.966521	1.31666
jmon0168	Zprojection_GFP30_500ms_1x1bin_HCT_full_002.nd2:junction14_z29_t0:z:29/36 - Zprojection_GFP30_500ms_1x1bin_HCT_full_002.nd2 (s	1.707	0	29	0	156.145	300.497	0.533	0.188	0.963	0.443	144.353	0.937905	1.80497
jmon0168	Zprojection_GFP30_500ms_1x1bin_HCT_full_002.nd2:junction15_z33_t0:z:33/36 - Zprojection_GFP30_500ms_1x1bin_HCT_full_002.nd2 (s	1.657	0	33	0	142.922	240.051	0.834	0.181	0.968	0.426	97.129	0.85848	1.4419
jmon0168	Zprojection_GFP30_500ms_1x1bin_HCT_full_002.nd2:junction17_z14_t0:z:14/36 - Zprojection_GFP30_500ms_1x1bin_HCT_full_002.nd2 (s	2.39	0	14	0	180.35	277.789	1.255	0.186	0.925	0.438	97.439	1.0833	1.66858
jmon0168	Zprojection_GFP30_500ms_1x1bin_HCT_full_002.nd2:junction18_z13_t0:z:13/36 - Zprojection_GFP30_500ms_1x1bin_HCT_full_002.nd2 (s	3.554	0	13	0	165.787	285.8	1.799	0.364	0.951	0.858	120.012	0.995821	1.7167
jmon0168	Zprojection_GFP30_500ms_1x1bin_HCT_full_002.nd2:junction19_z19_t0:z:19/36 - Zprojection_GFP30_500ms_1x1bin_HCT_full_002.nd2 (s	1.761	0	19	0	159.281	248.994	0.747	0.158	0.958	0.371	89.713	0.956742	1.49561
jmon0168	Zprojection_GFP30_500ms_1x1bin_HCT_full_002.nd2:junction20_z18_t0:z:18/36 - Zprojection_GFP30_500ms_1x1bin_HCT_full_002.nd2 (s	1.827	0	18	0	146.993	217.068	0.986	0.129	0.946	0.305	70.075	0.882933	1.30385
jmon0168	Zprojection_GFP30_500ms_1x1bin_HCT_full_002.nd2:junction21_z20_t0:z:20/36 - Zprojection_GFP30_500ms_1x1bin_HCT_full_002.nd2 (s	1.43	0	20	0	151.736	230.409	0.708	0.186	0.976	0.438	78.673	0.911422	1.38398
jmon0168	Zprojection_GFP30_500ms_1x1bin_HCT_full_002.nd2:junction22_z19_t0:z:19/36 - Zprojection_GFP30_500ms_1x1bin_HCT_full_002.nd2 (s	1.49	0	19	0	161.779	218.029	0.785	0.161	0.929	0.38	56.25	0.971747	1.30962
jmon0168	Zprojection_GFP30_500ms_1x1bin_HCT_full_002.nd2:junction23_z16_t0:z:16/36 - Zprojection_GFP30_500ms_1x1bin_HCT_full_002.nd2 (s	2.392	0	16	0	147.054	231.102	1.039	0.164	0.957	0.386	84.048	0.883299	1.38814
jmon0168	Zprojection_GFP30_500ms_1x1bin_HCT_full_002.nd2:junction25_z25_t0:z:25/36 - Zprojection_GFP30_500ms_1x1bin_HCT_full_002.nd2 (s	2.48	0	25	0	160.291	248.89	1.364	0.198	0.918	0.467	88.6	0.962809	1.49499
jmon0168	Zprojection_GFP30_500ms_1x1bin_HCT_full_002.nd2:junction26_z22_t0:z:22/36 - Zprojection_GFP30_500ms_1x1bin_HCT_full_002.nd2 (s	3.08	0	22	0	157.623	245.192	1.954	0.214	0.917	0.504	87.569	0.946783	1.47278
jmon0168	Zprojection_GFP30_500ms_1x1bin_HCT_full_002.nd2:junction29_z29_t0:z:29/36 - Zprojection_GFP30_500ms_1x1bin_HCT_full_002.nd2 (s	3.338	0	29	0	155.368	247.392	1.932	0.224	0.942	0.527	92.025	0.933238	1.48599
jmon0168	Zprojection_GFP30_500ms_1x1bin_HCT_full_002.nd2:junction32_z16_t0:z:16/36 - Zprojection_GFP30_500ms_1x1bin_HCT_full_002.nd2 (s	2.926	0	16	0	174.818	272.885	1.731	0.18	0.927	0.423	98.067	1.05007	1.63912
jmon0168	Zprojection_GFP30_500ms_1x1bin_HCT_full_002.nd2:junction33_z15_t0:z:15/36 - Zprojection_GFP30_500ms_1x1bin_HCT_full_002.nd2 (s	2.074	0	15	0	135.637	260.296	1.078	0.143	0.98	0.338	124.66	0.814721	1.5635
jmon0168	Zprojection_GFP30_500ms_1x1bin_HCT_full_002.nd2:junction34_z18_t0:z:18/36 - Zprojection_GFP30_500ms_1x1bin_HCT_full_002.nd2 (s	2.54	0	18	0	146.797	202.852	1.061	0.244	0.916	0.574	56.055	0.881755	1.21846
jmon0168	Zprojection_GFP30_500ms_1x1bin_HCT_full_003.nd2:junction1_z9_t0:z:9/40 - Zprojection_GFP30_500ms_1x1bin_HCT_full_003.nd2 (se	2.053	0	9	0	147.74	311.557	0.937	0.166	0.98	0.391	163.817	0.88742	1.87141
jmon0168	Zprojection_GFP30_500ms_1x1bin_HCT_full_003.nd2:junction4_z5_t0:z:5/40 - Zprojection_GFP30_500ms_1x1bin_HCT_full_003.nd2 (se	1.633	0	5	0	140.034	249.476	0.907	0.175	0.991	0.412	109.442	0.841133	1.49851
jmon0168	Zprojection_GFP30_500ms_1x1bin_HCT_full_003.nd2:junction5_z6_t0:z:6/40 - Zprojection_GFP30_500ms_1x1bin_HCT_full_003.nd2 (se	3.058	0	6	0	193.13	288.738	1.209	0.266	0.907	0.626	95.609	1.16006	1.73434
jmon0168	Zprojection_GFP30_500ms_1x1bin_HCT_full_003.nd2:junction6_z5_t0:z:5/40 - Zprojection_GFP30_500ms_1x1bin_HCT_full_003.nd2 (se	2.173	0	5	0	199.606	278.345	1.161	0.184	0.952	0.434	78.739	1.19896	1.67192
jmon0168	Zprojection_GFP30_500ms_1x1bin_HCT_full_003.nd2:junction7_z4_t0:z:4/40 - Zprojection_GFP30_500ms_1x1bin_HCT_full_003.nd2 (se	2.478	0	4	0	176.28	274.884	1.296	0.171	0.916	0.403	98.604	1.05885	1.65113
jmon0168	Zprojection_GFP30_500ms_1x1bin_HCT_full_003.nd2:junction8_z18_t0:z:18/40 - Zprojection_GFP30_500ms_1x1bin_HCT_full_003.nd2 (s	2.066	0	18	0	158.323	267.612	1.031	0.185	0.965	0.435	109.289	0.950988	1.60745
jmon0168	Zprojection_GFP30_500ms_1x1bin_HCT_full_003.nd2:junction9_z13_t0:z:13/40 - Zprojection_GFP30_500ms_1x1bin_HCT_full_003.nd2 (s	1.829	0	13	0	169.112	251.364	0.813	0.169	0.912	0.398	82.253	1.01579	1.50985
jmon0168	Zprojection_GFP30_500ms_1x1bin_HCT_full_003.nd2:junction10_z13_t0:z:13/40 - Zprojection_GFP30_500ms_1x1bin_HCT_full_003.nd2 (s	1.879	0	13	0	176.554	253.717	1.047	0.172	0.925	0.405	77.164	1.06049	1.52398
jmon0168	Zprojection_GFP30_500ms_1x1bin_HCT_full_003.nd2:junction11_z12_t0:z:12/40 - Zprojection_GFP30_500ms_1x1bin_HCT_full_003.nd2 (s	2.07	0	12	0	153.28	233.74	0.922	0.238	0.946	0.561	80.46	0.920696	1.40399
jmon0168	Zprojection_GFP30_500ms_1x1bin_HCT_full_003.nd2:junction12_z11_t0:z:11/40 - Zprojection_GFP30_500ms_1x1bin_HCT_full_003.nd2 (s	1.53	0	11	0	160.79	260.692	0.737	0.183	0.975	0.431	99.903	0.965806	1.56588
jmon0168	Zprojection_GFP30_500ms_1x1bin_HCT_full_003.nd2:junction13_z11_t0:z:11/40 - Zprojection_GFP30_500ms_1x1bin_HCT_full_003.nd2 (s	1.994	0	11	0	164.939	221.766	1.12	0.136	0.92	0.32	56.826	0.990728	1.33207
jmon0168	Zprojection_GFP30_500ms_1x1bin_HCT_full_003.nd2:junction15_z13_t0:z:13/40 - Zprojection_GFP30_500ms_1x1bin_HCT_full_003.nd2 (s	1.305	0	13	0	153.235	255.879	0.648	0.126	0.97	0.296	102.644	0.920426	1.53697
jmon0168	Zprojection_GFP30_500ms_1x1bin_HCT_full_003.nd2:junction16_z15_t0:z:15/40 - Zprojection_GFP30_500ms_1x1bin_HCT_full_003.nd2 (s	1.914	0	15	0	173.294	283.453	1.179	0.156	0.962	0.367	110.159	1.04091	1.7026
jmon0168	Zprojection_GFP30_500ms_1x1bin_HCT_full_003.nd2:junction17_z9_t0:z:9/40 - Zprojection_GFP30_500ms_1x1bin_HCT_full_003.nd2 (se	1.844	0	9	0	184.282	274.986	1.215	0.172	0.966	0.405	90.704	1.10691	1.65174
jmon0168	Zprojection_GFP30_500ms_1x1bin_HCT_full_003.nd2:junction19_z10_t0:z:10/40 - Zprojection_GFP30_500ms_1x1bin_HCT_full_003.nd2 (s	1.816	0	10	0	188.615	271.329	0.729	0.129	0.91	0.304	82.713	1.13294	1.62977
jmon0168	Zprojection_GFP30_500ms_1x1bin_HCT_full_003.nd2:junction21_z17_t0:z:17/40 - Zprojection_GFP30_500ms_1x1bin_HCT_full_003.nd2 (s	2.164	0	17	0	192.438	298.831	1.359	0.289	0.929	0.68	106.393	1.1559	1.79497
jmon0168	Zprojection_GFP30_500ms_1x1bin_HCT_full_003.nd2:junction24_z23_t0:z:23/40 - Zprojection_GFP30_500ms_1x1bin_HCT_full_003.nd2 (s	2.594	0	23	0	198.383	268.104	1.26	0.207	0.916	0.488	69.721	1.19161	1.6104
jmon0168	Zprojection_GFP30_500ms_1x1bin_HCT_full_003.nd2:junction25_z25_t0:z:25/40 - Zprojection_GFP30_500ms_1x1bin_HCT_full_003.nd2 (s	2.215	0	25	0	176.576	275.562	1.266	0.28	0.915	0.659	98.985	1.06063	1.6552
jmon0168	Zprojection_GFP30_500ms_1x1bin_HCT_full_003.nd2:junction26_z21_t0:z:21/40 - Zprojection_GFP30_500ms_1x1bin_HCT_full_003.nd2 (s	1.954	0	21	0	191.815	304.74	0.95	0.184	0.955	0.432	112.925	1.15216	1.83046
jmon0168	Zprojection_GFP30_500ms_1x1bin_HCT_full_003.nd2:junction27_z32_t0:z:32/40 - Zprojection_GFP30_500ms_1x1bin_HCT_full_003.nd2 (s	1.72	0	32	0	161.843	239.788	0.883	0.223	0.957	0.525	77.945	0.972131	1.44032
jmon0168	Zprojection_GFP30_500ms_1x1bin_HCT_full_003.nd2:junction29_z7_t0:z:7/40 - Zprojection_GFP30_500ms_1x1bin_HCT_full_003.nd2 (se	2.003	0	7	0	173.143	253.467	0.955	0.101	0.901	0.238	80.324	1.04001	1.52248
jmon0168	Zprojection_GFP30_500ms_1x1bin_HCT_full_003.nd2:junction30_z6_t0:z:6/40 - Zprojection_GFP30_500ms_1x1bin_HCT_full_003.nd2 (se	1.779	0	6	0	180.844	281.545	0.918	0.123	0.922	0.289	100.701	1.08626	1.69114
jmon0168	Zprojection_GFP30_500ms_1x1bin_HCT_full_003.nd2:junction31_z1_t0:z:1/40 - Zprojection_GFP30_500ms_1x1bin_HCT_full_003.nd2 (se	1.932	0	1	0	181.595	242.521	0.897	0.145	0.944	0.341	60.927	1.09077	1.45673
jmon0168	Zprojection_GFP30_500ms_1x1bin_HCT_full_003.nd2:junction32_z18_t0:z:18/40 - Zprojection_GFP30_500ms_1x1bin_HCT_full_003.nd2 (s	2.448	0	18	0	177.783	299.849	1.504	0.178	0.951	0.42	122.066	1.06788	1.80108
jmon0168	Zprojection_GFP30_500ms_1x1bin_HCT_full_003.nd2:junction36_z14_t0:z:14/40 - Zprojection_GFP30_500ms_1x1bin_HCT_full_003.nd2 (s	2.181	0	14	0	201.171	321.099	1.229	0.262	0.97	0.617	119.928	1.20836	1.92872
jmon0168	Zprojection_GFP30_500ms_1x1bin_HCT_full_003.nd2:junction37_z17_t0:z:17/40 - Zprojection_GFP30_500ms_1x1bin_HCT_full_003.nd2 (s	1.89	0	17	0	181.846	352.869	0.99	0.147	0.979	0.347	171.023	1.09228	2.11955
jmon0168	Zprojection_GFP30_500ms_1x1bin_HCT_full_003.nd2:junction38_z17_t0:z:17/40 - Zprojection_GFP30_500ms_1x1bin_HCT_full_003.nd2 (s	1.452	0	17	0	177.271	273.272	0.721	0.106	0.953	0.251	96.001	1.0648	1.64144
jmon0168	Zprojection_GFP30_500ms_1x1bin_HCT_full_003.nd2:junction39_z16_t0:z:16/40 - Zprojection_GFP30_500ms_1x1bin_HCT_full_003.nd2 (s	2.352	0	16	0	171.968	296.23	1.372	0.226	0.966	0.533	124.261	1.03295	1.77934
jmon0168	Zprojection_GFP30_500ms_1x1bin_HCT_full_003.nd2:junction40_z16_t0:z:16/40 - Zprojection_GFP30_500ms_1x1bin_HCT_full_003.nd2 (s	1.778	0	16	0	195.6	297.942	0.995	0.166	0.945	0.39	102.342	1.1749	1.78963
jmon0168	Zprojection_GFP30_500ms_1x1bin_HCT_full_003.nd2:junction41_z7_t0:z:7/40 - Zprojection_GFP30_500ms_1x1bin_HCT_full_003.nd2 (se	1.864	0	7	0	181.082	327.525	1.084	0.154	0.975	0.363	146.443	1.08769	1.96732
jmon0168	Zprojection_GFP30_500ms_1x1bin_HCT_full_003.nd2:junction43_z7_t0:z:7/40 - Zprojection_GFP30_500ms_1x1bin_HCT_full_003.nd2 (se	1.735	0	7	0	193.503	283.53	0.672	0.138	0.926	0.324	90.027	1.1623	1.70306

## Sheet: 3B_pr
condition	replicate	replicate_experiment	partition_ratio_chGre
Bcat-wt	1	1	2.87074
Bcat-wt	1	2	4.7778
Bcat-wt	1	3	2.97456
Bcat-wt	2	1	3.74023
Bcat-wt	2	2	3.57865
Bcat-wt	2	3	2.3569
Bcat-wt	3	1	3.44589
Bcat-wt	3	2	3.74931
Bcat-wt	3	3	3.10559
Bcat-wt	4	1	3.40723
Bcat-wt	4	2	3.53034
Bcat-wt	4	3	3.06077
Bcat-wt	5	1	5.91108
Bcat-wt	5	2	3.56159
Bcat-wt	5	3	2.92872
Bcat-wt	6	1	5.15996
Bcat-wt	6	2	3.41065
Bcat-wt	6	3	3.50539
Bcat-wt	7	1	5.26203
Bcat-wt	7	2	4.14323
Bcat-wt	7	3	3.13919
Bcat-wt	8	1	6.3744
Bcat-wt	8	2	4.58374
Bcat-wt	8	3	3.49219
Bcat-wt	9	1	6.86215
Bcat-wt	9	2	4.54898
Bcat-wt	10	1	6.88617
Bcat-wt	10	2	4.66063
Bcat-wt	11	1	6.1619
Bcat-IDRs-mut	1	1	1.80895
Bcat-IDRs-mut	1	2	1.29883
Bcat-IDRs-mut	1	3	1.79212
Bcat-IDRs-mut	2	1	2.56204
Bcat-IDRs-mut	2	2	1.42995
Bcat-IDRs-mut	2	3	1.98749
Bcat-IDRs-mut	3	1	2.47073
Bcat-IDRs-mut	3	2	1.92396
Bcat-IDRs-mut	3	3	3.09091
Bcat-IDRs-mut	4	1	3.37096
Bcat-IDRs-mut	4	2	1.34068
Bcat-IDRs-mut	4	3	2.62762
Bcat-IDRs-mut	5	1	3.5035
Bcat-IDRs-mut	5	2	1.42333
Bcat-IDRs-mut	5	3	3.05664
Bcat-IDRs-mut	6	1	3.09869
Bcat-IDRs-mut	6	2	2.027
Bcat-IDRs-mut	6	3	2.84863
Bcat-IDRs-mut	7	1	3.56969
Bcat-IDRs-mut	7	2	1.87301
Bcat-IDRs-mut	7	3	2.43924
Bcat-IDRs-mut	8	1	2.68173
Bcat-IDRs-mut	8	2	1.66165
Bcat-IDRs-mut	8	3	3.00038
Bcat-IDRs-mut	9	1	3.18291
Bcat-IDRs-mut	9	2	1.74462
Bcat-IDRs-mut	9	3	3.19535
Bcat-IDRs-mut	10	1	4.25435
Bcat-IDRs-mut	10	3	3.19991
Bcat-IDRs-mut	11	3	2.58683
Bcat-nIDR-mut	1	1	2.90415
Bcat-nIDR-mut	1	2	1.66041
Bcat-nIDR-mut	1	3	2.02671
Bcat-nIDR-mut	2	1	3.25735
Bcat-nIDR-mut	2	2	1.98743
Bcat-nIDR-mut	2	3	2.13233
Bcat-nIDR-mut	3	1	2.22275
Bcat-nIDR-mut	3	2	1.84147
Bcat-nIDR-mut	3	3	1.54141
Bcat-nIDR-mut	4	1	2.08207
Bcat-nIDR-mut	4	2	1.52003
Bcat-nIDR-mut	4	3	1.37217
Bcat-nIDR-mut	5	1	2.39158
Bcat-nIDR-mut	5	2	2.47485
Bcat-nIDR-mut	5	3	1.53237
Bcat-nIDR-mut	6	1	2.50122
Bcat-nIDR-mut	6	2	2.24039
Bcat-nIDR-mut	6	3	1.86133
Bcat-nIDR-mut	7	1	2.35575
Bcat-nIDR-mut	7	2	2.72543
Bcat-nIDR-mut	7	3	1.58402
Bcat-nIDR-mut	8	1	3.50497
Bcat-nIDR-mut	8	2	2.87808
Bcat-nIDR-mut	8	3	1.63669
Bcat-nIDR-mut	9	1	2.5183
Bcat-nIDR-mut	9	3	2.02473
Bcat-nIDR-mut	10	1	2.90292
Bcat-nIDR-mut	10	3	1.72074
Bcat-cIDR-mut	1	1	1.49044
Bcat-cIDR-mut	1	2	1.25345
Bcat-cIDR-mut	1	3	1.88713
Bcat-cIDR-mut	2	1	1.42966
Bcat-cIDR-mut	2	2	1.15809
Bcat-cIDR-mut	2	3	1.42736
Bcat-cIDR-mut	3	1	1.29991
Bcat-cIDR-mut	3	2	1.16787
Bcat-cIDR-mut	3	3	2.36719
Bcat-cIDR-mut	4	1	1.2773
Bcat-cIDR-mut	4	2	1.16509
Bcat-cIDR-mut	4	3	3.08499
Bcat-cIDR-mut	5	1	1.32655
Bcat-cIDR-mut	5	2	1.19335
Bcat-cIDR-mut	5	3	1.98382
Bcat-cIDR-mut	6	1	1.35143
Bcat-cIDR-mut	6	2	1.28556
Bcat-cIDR-mut	6	3	2.03338
Bcat-cIDR-mut	7	1	1.37322
Bcat-cIDR-mut	7	2	1.14933
Bcat-cIDR-mut	7	3	2.22967
Bcat-cIDR-mut	8	1	1.41927
Bcat-cIDR-mut	8	2	1.23281
Bcat-cIDR-mut	8	3	2.63539
Bcat-cIDR-mut	9	1	1.43079
Bcat-cIDR-mut	9	3	2.67484
Bcat-cIDR-mut	10	1	1.39983
Bcat-cIDR-mut	10	3	2.98527

## Sheet: 3B_cf
condition	replicate	replicate_experiment	condensed_fraction_Green
Bcat-wt	1	1	0.0531323
Bcat-wt	1	2	0.0913505
Bcat-wt	1	3	0.0525465
Bcat-wt	10	1	0.159395
Bcat-wt	10	2	0.100259
Bcat-wt	11	1	0.150143
Bcat-wt	2	1	0.116735
Bcat-wt	2	2	0.0618067
Bcat-wt	2	3	0.026698
Bcat-wt	3	1	0.0748197
Bcat-wt	3	2	0.0658926
Bcat-wt	3	3	0.053613
Bcat-wt	4	1	0.072297
Bcat-wt	4	2	0.0652857
Bcat-wt	4	3	0.0544353
Bcat-wt	5	1	0.124142
Bcat-wt	5	2	0.0670628
Bcat-wt	5	3	0.0576933
Bcat-wt	6	1	0.115961
Bcat-wt	6	2	0.0640854
Bcat-wt	6	3	0.0714452
Bcat-wt	7	1	0.114386
Bcat-wt	7	2	0.0843609
Bcat-wt	7	3	0.0522957
Bcat-wt	8	1	0.158842
Bcat-wt	8	2	0.0905613
Bcat-wt	8	3	0.0764311
Bcat-wt	9	1	0.166374
Bcat-wt	9	2	0.0824371
Bcat-IDRs-mut	1	1	0.0202988
Bcat-IDRs-mut	1	2	0.0173157
Bcat-IDRs-mut	1	3	0.0215753
Bcat-IDRs-mut	10	1	0.110741
Bcat-IDRs-mut	10	3	0.0504552
Bcat-IDRs-mut	11	3	0.0413687
Bcat-IDRs-mut	2	1	0.0517825
Bcat-IDRs-mut	2	2	0.0240981
Bcat-IDRs-mut	2	3	0.0224952
Bcat-IDRs-mut	3	1	0.0491558
Bcat-IDRs-mut	3	2	0.043764
Bcat-IDRs-mut	3	3	0.0464407
Bcat-IDRs-mut	4	1	0.0744864
Bcat-IDRs-mut	4	2	0.0102147
Bcat-IDRs-mut	4	3	0.0508896
Bcat-IDRs-mut	5	1	0.0904938
Bcat-IDRs-mut	5	2	0.0152511
Bcat-IDRs-mut	5	3	0.0571045
Bcat-IDRs-mut	6	1	0.0599234
Bcat-IDRs-mut	6	2	0.0578835
Bcat-IDRs-mut	6	3	0.0492235
Bcat-IDRs-mut	7	1	0.0674189
Bcat-IDRs-mut	7	2	0.0332208
Bcat-IDRs-mut	7	3	0.044303
Bcat-IDRs-mut	8	1	0.0547649
Bcat-IDRs-mut	8	2	0.0236114
Bcat-IDRs-mut	8	3	0.0470957
Bcat-IDRs-mut	9	1	0.0665845
Bcat-IDRs-mut	9	2	0.0200193
Bcat-IDRs-mut	9	3	0.0529915
Bcat-nIDR-mut	1	1	0.0597297
Bcat-nIDR-mut	1	2	0.0314783
Bcat-nIDR-mut	1	3	0.0163547
Bcat-nIDR-mut	10	1	0.0638601
Bcat-nIDR-mut	10	3	0.00498148
Bcat-nIDR-mut	2	1	0.0528315
Bcat-nIDR-mut	2	2	0.0359967
Bcat-nIDR-mut	2	3	0.00971172
Bcat-nIDR-mut	3	1	0.0395454
Bcat-nIDR-mut	3	2	0.0315603
Bcat-nIDR-mut	3	3	0.00272158
Bcat-nIDR-mut	4	1	0.0405949
Bcat-nIDR-mut	4	2	0.0174113
Bcat-nIDR-mut	4	3	0.00211422
Bcat-nIDR-mut	5	1	0.0405377
Bcat-nIDR-mut	5	2	0.0561139
Bcat-nIDR-mut	5	3	0.00337827
Bcat-nIDR-mut	6	1	0.0507151
Bcat-nIDR-mut	6	2	0.0554284
Bcat-nIDR-mut	6	3	0.00245962
Bcat-nIDR-mut	7	1	0.0571688
Bcat-nIDR-mut	7	2	0.0525226
Bcat-nIDR-mut	7	3	0.0064342
Bcat-nIDR-mut	8	1	0.064923
Bcat-nIDR-mut	8	2	0.0477804
Bcat-nIDR-mut	8	3	0.00429741
Bcat-nIDR-mut	9	1	0.049896
Bcat-nIDR-mut	9	3	0.00519031
Bcat-cIDR-mut	1	1	0.017149
Bcat-cIDR-mut	1	2	0.00010154
Bcat-cIDR-mut	1	3	0.0182723
Bcat-cIDR-mut	10	1	0.014304
Bcat-cIDR-mut	10	3	0.0286086
Bcat-cIDR-mut	2	1	0.0167409
Bcat-cIDR-mut	2	2	0.00660314
Bcat-cIDR-mut	2	3	0.00237107
Bcat-cIDR-mut	3	1	0.0102
Bcat-cIDR-mut	3	2	0.00530909
Bcat-cIDR-mut	3	3	0.0156784
Bcat-cIDR-mut	4	1	0.00836577
Bcat-cIDR-mut	4	2	0.00018846
Bcat-cIDR-mut	4	3	0.0300519
Bcat-cIDR-mut	5	1	0.0110882
Bcat-cIDR-mut	5	2	0.00150073
Bcat-cIDR-mut	5	3	0.0237481
Bcat-cIDR-mut	6	1	0.0124162
Bcat-cIDR-mut	6	2	0.000360274
Bcat-cIDR-mut	6	3	0.0301796
Bcat-cIDR-mut	7	1	0.0135511
Bcat-cIDR-mut	7	2	0.000311984
Bcat-cIDR-mut	7	3	0.0235936
Bcat-cIDR-mut	8	1	0.0127862
Bcat-cIDR-mut	8	2	0.0183824
Bcat-cIDR-mut	8	3	0.034415
Bcat-cIDR-mut	9	1	0.0133426
Bcat-cIDR-mut	9	3	0.0339222

## Sheet: 3D
nIDR*								cIDR*
Image	ROI Label	Slice	Length junction	Mean intensity C1	# peaks	peaks/um		Image	ROI Label	Slice	Length junction	Mean intensity C1	# peaks	peaks/um
10	p010_F361_junction0	1	9.378	696.009	3	0.319898		17	p017_F362_junction0	1	15.019	703.794	0	0
10	p010_F361_junction1	1	17.375	422.978	1	0.057554		17	p017_F362_junction1	1	10.322	391.227	0	0
10	p010_F361_junction2	1	14.91	494.51	2	0.134138		17	p017_F362_junction2	1	12.491	313.6	0	0
10	p010_F361_junction3	1	12.944	615.445	2	0.154512		17	p017_F362_junction3	1	18.891	372.723	3	0.158806
10	p010_F361_junction4	1	13.725	536.713	2	0.145719		17	p017_F362_junction4	1	11.083	316.137	0	0
10	p010_F361_junction5	1	12.328	532.824	1	0.0811162		17	p017_F362_junction5	1	19.702	370	1	0.0507563
10	p010_F361_junction6	1	13.176	839.381	0	0		17	p017_F362_junction6	1	11.298	297.928	0	0
10	p010_F361_junction7	1	7.913	491.294	0	0		17	p017_F362_junction7	1	15.705	431.298	0	0
10	p010_F361_junction8	1	8.971	686.83	3	0.334411		17	p017_F362_junction8	1	17.247	405.637	0	0
10	p010_F361_junction9	1	13.81	627.327	3	0.217234		17	p017_F362_junction9	1	24.082	653.212	8	0.332198
10	p010_F361_junction10	1	12.498	788.723	3	0.240038		18	p018_F362_junction0	1	21.426	486.398	3	0.140017
10	p010_F361_junction11	1	16.713	472.561	4	0.239335		18	p018_F362_junction1	1	20.852	600.238	3	0.143871
10	p010_F361_junction12	1	12.298	816.899	3	0.243942		18	p018_F362_junction2	1	13.555	469.531	3	0.221321
10	p010_F361_junction13	1	14.868	622.307	1	0.0672585		18	p018_F362_junction3	1	13.169	571.671	0	0
10	p010_F361_junction14	1	11.558	818.309	3	0.25956		18	p018_F362_junction4	1	24.512	650.373	2	0.0815927
10	p010_F361_junction15	1	16.417	530.748	3	0.182737		18	p018_F362_junction5	1	25.504	716.809	7	0.274467
10	p010_F361_junction16	1	15.802	411.578	2	0.126566		18	p018_F362_junction6	1	14.415	302.602	0	0
10	p010_F361_junction17	1	22.913	370.926	4	0.174573		18	p018_F362_junction7	1	17.427	342.478	2	0.114764
11	p011_F361_junction0	1	33.669	430.781	5	0.148505		18	p018_F362_junction8	1	14.786	468.491	2	0.135263
11	p011_F361_junction1	1	17.924	509.225	1	0.0557911		18	p018_F362_junction9	1	15.758	378.745	1	0.0634598
11	p011_F361_junction2	1	13.349	521.006	1	0.074912		18	p018_F362_junction10	1	10.959	676.809	0	0
11	p011_F361_junction3	1	11.345	424.983	0	0		18	p018_F362_junction11	1	21.445	440.943	5	0.233155
11	p011_F361_junction4	1	14.142	611.447	0	0		18	p018_F362_junction12	1	16.18	725.864	1	0.0618047
11	p011_F361_junction5	1	16.686	488.228	0	0		18	p018_F362_junction13	1	16.537	330.455	1	0.0604705
11	p011_F361_junction6	1	8.803	1021.91	0	0		18	p018_F362_junction14	1	31.154	347.963	0	0
11	p011_F361_junction7	1	13.005	661.985	2	0.153787		18	p018_F362_junction15	1	16.268	437.28	2	0.122941
11	p011_F361_junction8	1	10.656	309.352	0	0		18	p018_F362_junction16	1	28.618	284.926	3	0.104829
11	p011_F361_junction9	1	13.053	483.045	2	0.153221		18	p018_F362_junction17	1	20.985	288.898	1	0.0476531
11	p011_F361_junction10	1	13.903	690.214	0	0		18	p018_F362_junction18	1	14.994	289.363	0	0
11	p011_F361_junction11	1	15.149	491.835	2	0.132022		19	p019_F362_junction0	1	18.588	582.795	3	0.161394
11	p011_F361_junction12	1	12.626	886.004	1	0.0792016		19	p019_F362_junction1	1	25.877	621.654	1	0.0386444
11	p011_F361_junction13	1	17.361	484.67	4	0.230401		19	p019_F362_junction2	1	24.136	620.004	1	0.0414319
11	p011_F361_junction14	1	16.859	470.095	3	0.177946		19	p019_F362_junction3	1	18.087	405.975	3	0.165865
11	p011_F361_junction15	1	12.152	567.409	0	0		19	p019_F362_junction4	1	13.68	435.563	2	0.146199
12	p012_F361_junction0	1	11.554	518.411	1	0.0865501		19	p019_F362_junction5	1	7.34	418.292	0	0
12	p012_F361_junction1	1	7.674	420.285	1	0.13031		19	p019_F362_junction6	1	15.94	328.277	1	0.0627353
12	p012_F361_junction2	1	19.534	456.528	4	0.204771		19	p019_F362_junction7	1	13.808	419.857	0	0
12	p012_F361_junction3	1	16.044	410.45	1	0.0623286		19	p019_F362_junction8	1	6.651	309.104	0	0
12	p012_F361_junction4	1	16.298	552.091	4	0.245429		19	p019_F362_junction9	1	11.827	426.347	2	0.169105
12	p012_F361_junction5	1	12.327	477.996	-2	-0.162245		19	p019_F362_junction10	1	15.347	357.193	0	0
12	p012_F361_junction6	1	14.317	490.032	3	0.209541		19	p019_F362_junction11	1	10.916	341.967	0	0
12	p012_F361_junction7	1	13.349	363.663	0	0		19	p019_F362_junction12	1	30.837	720.932	7	0.227
13	p013_F361_junction0	1	13.703	290.637	0	0		19	p019_F362_junction13	1	15.462	276.504	2	0.129349
13	p013_F361_junction1	1	12.453	657.818	2	0.160604		19	p019_F362_junction14	1	15.292	360.653	2	0.130787
13	p013_F361_junction2	1	17.207	398.391	0	0		19	p019_F362_junction15	1	20.001	412.053	0	0
13	p013_F361_junction3	1	15.364	411.285	1	0.0650872		20	p020_F362_junction0	1	15.578	386.8	0	0
13	p013_F361_junction4	1	10.561	530.005	0	0		20	p020_F362_junction1	1	14.753	378.873	0	0
13	p013_F361_junction5	1	11.479	687.009	0	0		20	p020_F362_junction2	1	10.718	384.551	1	0.093301
13	p013_F361_junction6	1	19.17	716.555	0	0		20	p020_F362_junction3	1	14.996	337.917	2	0.133369
13	p013_F361_junction7	1	19.007	529.914	1	0.0526122		20	p020_F362_junction4	1	14.933	548.339	1	0.0669658
13	p013_F361_junction8	1	16.634	312.021	0	0		20	p020_F362_junction5	1	22.381	293.729	4	0.178723
13	p013_F361_junction9	1	21.891	322.804	0	0		20	p020_F362_junction6	1	13.559	404.024	2	0.147504
13	p013_F361_junction10	1	13.038	407.166	0	0		20	p020_F362_junction7	1	14.453	304.162	2	0.13838
13	p013_F361_junction11	1	20.47	315.597	0	0		20	p020_F362_junction8	1	14.697	279.532	1	0.0680411
14	p014_F361_junction0	1	27.475	516.422	1	0.0363967		20	p020_F362_junction9	1	15.476	240.199	0	0
14	p014_F361_junction1	1	20.777	595.815	3	0.14439		20	p020_F362_junction10	1	17.44	335.14	4	0.229358
14	p014_F361_junction2	1	12.959	458.422	0	0		20	p020_F362_junction11	1	16.713	290.343	2	0.119667
14	p014_F361_junction3	1	15.365	434.625	2	0.130166		20	p020_F362_junction12	1	19.534	341.992	3	0.153578
14	p014_F361_junction4	1	18.047	565.928	5	0.277054		20	p020_F362_junction13	1	26.701	527.75	3	0.112355
14	p014_F361_junction5	1	7.517	455.817	0	0		20	p020_F362_junction14	1	36.91	559.645	0	0
14	p014_F361_junction6	1	9.916	349.571	0	0		20	p020_F362_junction15	1	15.149	648.54	2	0.132022
14	p014_F361_junction7	1	12.371	431.247	1	0.0808342		21	p021_F362_junction0	1	16.301	573.987	1	0.0613459
14	p014_F361_junction8	1	15.388	393.246	0	0		21	p021_F362_junction1	1	8.907	586.272	0	0
14	p014_F361_junction9	1	10.992	377.722	0	0		21	p021_F362_junction2	1	11.765	336.911	0	0
14	p014_F361_junction10	1	18.507	571.334	1	0.0540336		21	p021_F362_junction3	1	22.94	299.791	0	0
14	p014_F361_junction11	1	13.92	597.855	2	0.143678		21	p021_F362_junction4	1	16.803	563.486	3	0.17854
14	p014_F361_junction12	1	23.409	576.209	4	0.170874		21	p021_F362_junction5	1	11.448	373.28	0	0
14	p014_F361_junction13	1	14.105	645.051	0	0		21	p021_F362_junction6	1	14.849	834.782	1	0.0673446
15	p015_F361_junction0	1	16.377	920.76	1	0.0610612		21	p021_F362_junction7	1	10.274	527.777	3	0.291999
15	p015_F361_junction1	1	17.848	396.164	2	0.112057		21	p021_F362_junction8	1	12.747	314.617	0	0
15	p015_F361_junction2	1	18.249	722.989	2	0.109595		21	p021_F362_junction9	1	14.666	522.726	4	0.27274
15	p015_F361_junction3	1	12.379	569.926	2	0.161564		21	p021_F362_junction10	1	14.991	379.977	0	0
15	p015_F361_junction4	1	8.305	540.723	1	0.120409		21	p021_F362_junction11	1	24.292	574.943	2	0.0823316
15	p015_F361_junction5	1	15.047	389.114	0	0		21	p021_F362_junction12	1	17.463	314.835	0	0
15	p015_F361_junction6	1	7.62	422.619	0	0		21	p021_F362_junction13	1	13.399	262.574	1	0.0746324
15	p015_F361_junction7	1	15.091	343.418	0	0		22	p022_F362_junction0	1	21.944	492.301	5	0.227853
15	p015_F361_junction8	1	25.868	654.316	0	0		22	p022_F362_junction1	1	16.474	514.918	4	0.242807
15	p015_F361_junction9	1	13.017	582.06	0	0		22	p022_F362_junction2	1	12.846	666.599	2	0.15569
15	p015_F361_junction10	1	12.697	381.366	2	0.157518		22	p022_F362_junction3	1	16.243	387.519	2	0.12313
15	p015_F361_junction11	1	15.146	478.318	1	0.066024		22	p022_F362_junction4	1	17.77	964.763	0	0
15	p015_F361_junction12	1	15.742	438.548	0	0		22	p022_F362_junction5	1	21.307	326.751	1	0.0469329
15	p015_F361_junction13	1	8.52	500.123	0	0		22	p022_F362_junction6	1	10.719	462.317	0	0
15	p015_F361_junction14	1	11.799	342.405	0	0		22	p022_F362_junction7	1	31.002	536.791	1	0.032256
16	p016_F361_junction0	1	21.179	495.659	2	0.0944332		22	p022_F362_junction8	1	12.359	330.87	0	0
16	p016_F361_junction1	1	12.356	468.115	0	0		22	p022_F362_junction9	1	16.427	709.453	0	0
16	p016_F361_junction2	1	15.652	505.519	2	0.127779		22	p022_F362_junction10	1	23.831	698.155	3	0.125886
16	p016_F361_junction3	1	18.426	591.996	2	0.108542		22	p022_F362_junction11	1	26.061	327.572	2	0.076743
16	p016_F361_junction4	1	15.214	355.559	0	0		22	p022_F362_junction12	1	16.908	896.356	0	0
16	p016_F361_junction5	1	12.114	447.84	0	0		22	p022_F362_junction13	1	24.545	484.212	2	0.081483
16	p016_F361_junction6	1	15.3	356.128	1	0.0653595		22	p022_F362_junction14	1	12.45	419.68	0	0
16	p016_F361_junction7	1	12.721	413.977	0	0		22	p022_F362_junction15	1	30.369	479.698	2	0.0658566
16	p016_F361_junction8	1	18.17	347.444	0	0		23	p023_F362_junction0	1	17.86	349.606	0	0
								23	p023_F362_junction1	1	15.803	331.964	0	0
								23	p023_F362_junction2	1	22.241	393.586	0	0
								23	p023_F362_junction3	1	13.336	572.388	0	0
								23	p023_F362_junction4	1	17.112	483.83	5	0.292193
								23	p023_F362_junction5	1	13.133	324.996	0	0
								23	p023_F362_junction6	1	16.518	334.548	3	0.18162
								23	p023_F362_junction7	1	13.336	501.652	0	0
								23	p023_F362_junction8	1	10.183	656.808	0	0
								23	p023_F362_junction9	1	11.973	374.975	0	0
								23	p023_F362_junction10	1	9.775	535.582	1	0.102302
								23	p023_F362_junction11	1	13.149	342.957	0	0
								23	p023_F362_junction12	1	15.24	287.693	0	0

## Sheet: 4C
Replicate experiment	Image	ROI Label	Slice	Length junction	Mean intensity C1	Mean intensity C2	Peaks c1)	Peaks c2)	fraction coloc(c2 in c1/total c1)	Pearson		Replicate experiment	Image	ROI Label	Slice	Length junction	Mean intensity C1	Mean intensity C2	Peaks c1)	Peaks c2)	fraction coloc(c2 in c1/total c1)	Pearson		Replicate experiment	Image	ROI Label	Slice	Length junction	Mean intensity C1	Mean intensity C2	Peaks c1)	Peaks c2)	fraction coloc(c2 in c1/total c1)	Pearson
jmon0189	23	p023_junction0	5	7.372	458.892	214.52	1	1	1	0.801905		jmon0189	15	p015_junction0	1	12.801	659.765	421.693	4	4	0.5	0.425253		jmon0189	33	p033_junction0	3	12.099	531.443	950.14	5	1	0	0.299192
jmon0189	23	p023_junction1	4	13.896	786.303	685.1	2	4	1	0.437636		jmon0189	15	p015_junction1	4	13.359	534.093	372.958	3	3	1	0.426593		jmon0189	33	p033_junction1	1	5.017	574.728	861.743	2	0	0	0.28281
jmon0189	23	p023_junction2	4	15.094	690.991	494.639	2	3	1	0.56916		jmon0189	15	p015_junction2	3	16.668	678.089	255.946	3	1	0.333333	0.635445		jmon0189	33	p033_junction2	5	18.648	586.375	289.491	5	1	0	0.272043
jmon0189	23	p023_junction3	1	12.998	768.479	460.366	3	3	0.666667	0.593343		jmon0189	15	p015_junction3	4	16.196	666.784	251.5	3	4	1	0.820464		jmon0189	33	p033_junction3	5	14.049	538.313	1275.88	4	1	0	0.149118
jmon0189	23	p023_junction4	3	13.83	675.802	350.303	1	1	0	0.62907		jmon0189	15	p015_junction4	5	12.427	570.736	341.744	3	3	0.666667	0.847783		jmon0189	33	p033_junction4	5	12.184	523.263	866.985	1	1	0	0.255825
jmon0189	24	p024_junction0	1	9.334	825.908	568.49	1	1	0	0.480263		jmon0189	15	p015_junction5	5	11.979	571.244	287.756	4	4	0.75	0.646821		jmon0189	33	p033_junction5	2	9.8	631.654	192.153	2	2	0	0.0157734
jmon0189	24	p024_junction1	3	11.337	668.941	293.391	1	2	1	0.0114305		jmon0189	15	p015_junction6	3	8.477	794.399	359.701	2	1	0.5	0.628984		jmon0189	33	p033_junction6	5	12.343	567.965	377.755	3	2	0	0.273239
jmon0189	24	p024_junction2	5	12.365	903.998	656.768	2	3	0.5	0.708791		jmon0189	15	p015_junction7	1	10.363	602.24	222.443	5	2	0.4	0.765497		jmon0189	33	p033_junction7	3	16.699	762.322	261.788	1	1	0	0.14288
jmon0189	24	p024_junction3	3	8.887	980.885	722.81	1	3	1	0.589607		jmon0189	15	p015_junction8	4	7.686	566.769	217.427	1	1	1	0.75931		jmon0189	33	p033_junction8	5	8.492	538.62	721.218	2	1	0	0.294604
jmon0189	24	p024_junction4	1	22.586	780.563	370.544	2	3	0.5	0.59013		jmon0189	15	p015_junction9	4	7.679	693.181	226.599	1	0	0	0.492466		jmon0189	33	p033_junction9	1	6.924	697.421	483.676	2	1	0	0.44903
jmon0189	24	p024_junction5	1	14.339	560.306	220.094	3	1	0.333333	0.31283		jmon0189	16	p016_junction0	1	20.946	545.607	260.202	5	4	0.4	0.605004		jmon0189	34	p034_junction0	3	19.334	638.703	1327.42	3	3	0.666667	0.250471
jmon0189	24	p024_junction6	3	12.964	502.012	204.416	3	1	0	0.0878173		jmon0189	16	p016_junction1	3	14.136	465.1	408.008	3	3	0.666667	0.86456		jmon0189	34	p034_junction1	4	12.673	680.352	923.269	4	4	0.5	0.580044
jmon0189	24	p024_junction7	4	16.256	683.818	215.974	4	3	0.25	0.396767		jmon0189	16	p016_junction2	3	16.226	636.321	464.759	3	5	0.666667	0.8407		jmon0189	34	p034_junction2	3	15.712	750.436	359.964	3	3	0	-0.188596
jmon0189	24	p024_junction8	5	8.712	632.339	217.508	1	1	1	0.672463		jmon0189	16	p016_junction3	5	16.984	654.158	449.48	6	8	1	0.772758		jmon0189	34	p034_junction3	3	16.998	831.071	303.418	4	4	0.25	0.0125497
jmon0189	24	p024_junction9	2	8.477	792.358	238.604	2	1	0	0.357501		jmon0189	16	p016_junction4	5	17.566	711.798	345.916	6	5	0.5	0.745023		jmon0189	34	p034_junction4	3	11.798	605.386	316.078	2	1	0	-0.104805
jmon0189	24	p024_junction10	4	21.272	576.809	372.601	2	5	0.5	0.810688		jmon0189	16	p016_junction5	3	16.863	701.654	369.446	4	6	0.5	0.553049		jmon0189	34	p034_junction5	5	11.222	532.926	190.458	3	1	0.333333	-0.161561
jmon0189	25	p025_junction0	1	20.36	816.188	522.026	5	5	0.4	0.645662		jmon0189	16	p016_junction6	3	10.332	762.745	376.452	3	4	1	0.839628		jmon0189	34	p034_junction6	3	11.171	592.443	1269.21	3	1	0	0.0792551
jmon0189	25	p025_junction1	4	12.478	584.608	373.829	2	2	1	0.862783		jmon0189	16	p016_junction7	5	10.187	669.288	333.259	1	3	1	0.822856		jmon0189	34	p034_junction7	4	13.878	593.853	252.859	2	1	0	-0.104833
jmon0189	25	p025_junction2	1	3.96	761.947	394.881	1	0	0	0.827543		jmon0189	16	p016_junction8	2	14.941	601.482	266.919	1	2	1	0.362288		jmon0189	34	p034_junction8	5	7.238	661.85	567.546	1	0	0	-0.0139435
jmon0189	25	p025_junction3	5	11.257	636.883	386.286	2	3	1	0.453902		jmon0189	16	p016_junction9	2	9.187	614.393	191.679	2	0	0	0.533168		jmon0189	34	p034_junction9	3	12.139	758.498	572.161	4	3	0.5	0.168295
jmon0189	25	p025_junction4	5	13.77	774.461	552.395	2	4	1	0.511119		jmon0189	16	p016_junction10	5	6.555	622.612	271.984	2	1	0.5	0.644502		jmon0189	34	p034_junction10	2	10.633	624.891	1007.99	2	1	0	0.153795
jmon0189	25	p025_junction5	1	11.549	828.533	557.977	3	4	0.666667	0.539986		jmon0189	16	p016_junction11	5	14.202	408.781	246.481	3	3	0.666667	0.692769		jmon0189	31	p031_junction0	1	13.735	592.069	787.257	3	2	0	0.425772
jmon0189	25	p025_junction6	3	25.881	515.418	257.807	6	1	0	0.554035		jmon0189	16	p016_junction12	2	17.021	417.191	325.577	9	8	0.666667	0.695861		jmon0189	31	p031_junction1	1	20.729	682.995	743.712	6	4	0	0.435709
jmon0189	25	p025_junction7	5	8.456	565.911	234.741	1	0	0	0.490609		jmon0189	11	p011_junction0	3	11.073	505.479	436.054	1	1	1	0.760865		jmon0189	31	p031_junction2	3	11.621	576.9	849.958	3	0	0	0.148831
jmon0189	25	p025_junction8	5	8.732	497.078	206.34	2	1	0.5	0.691863		jmon0189	11	p011_junction1	5	11.724	512.218	458.87	2	4	1	0.515971		jmon0189	31	p031_junction3	2	16.904	632.848	822.618	2	2	0.5	0.240655
jmon0189	25	p025_junction9	3	13.106	565.536	217.485	3	3	0.666667	0.64348		jmon0189	11	p011_junction2	2	8.873	650.65	567.26	2	3	0.5	0.585413		jmon0189	31	p031_junction4	1	11.06	611.483	401.871	3	0	0	0.530769
jmon0189	25	p025_junction10	4	12.502	516.51	205.565	3	1	0	0.104862		jmon0189	11	p011_junction3	3	20.243	581.517	230.879	7	4	0.285714	0.303364		jmon0189	31	p031_junction5	1	16.344	691.893	714.569	3	1	0	0.775736
jmon0189	25	p025_junction11	2	13.634	448.516	205.451	3	0	0	0.59502		jmon0189	12	p012_junction0	3	13.646	864.757	603.503	1	2	0	0.647024		jmon0189	31	p031_junction6	2	16.445	639.985	719.296	4	1	0	0.53934
jmon0189	25	p025_junction12	2	9.467	591.567	252.776	3	2	0.666667	0.427474		jmon0189	12	p012_junction1	3	9.478	531.358	244.483	2	3	1	0.789503		jmon0189	31	p031_junction7	1	11.923	519.444	300.147	4	1	0	0.359868
jmon0189	25	p025_junction13	3	14.342	729.248	584.547	3	3	1	0.782257		jmon0189	12	p012_junction2	4	14.428	543.2	470.663	1	1	0	0.300384		jmon0189	31	p031_junction8	4	14.45	507.722	258.456	5	1	0	0.0677513
jmon0189	25	p025_junction14	3	8.154	704.137	483.173	1	1	1	0.71934		jmon0189	12	p012_junction3	5	13.32	518.96	324.283	5	5	0.8	0.504855		jmon0189	31	p031_junction9	3	19.898	521.169	503.018	7	3	0.285714	0.412239
jmon0189	25	p025_junction15	3	17.861	688.732	269.334	5	6	0.2	0.208941		jmon0189	12	p012_junction4	2	14.837	502.9	346.069	6	5	0.666667	0.5897		jmon0189	31	p031_junction10	1	21.411	544.991	495.228	5	3	0.2	0.262777
jmon0189	21	p021_junction0	3	18.404	549.12	395.029	5	6	0.6	0.796024		jmon0189	12	p012_junction5	5	10.891	390.275	339.248	1	2	1	0.865129		jmon0189	31	p031_junction11	5	20.526	455.12	456.441	6	2	0	0.352714
jmon0189	21	p021_junction1	5	18.101	547.746	385.176	6	5	0.666667	0.733672		jmon0189	12	p012_junction6	2	13.524	516.86	435.224	3	4	0.333333	0.481302		jmon0189	31	p031_junction12	3	10.781	540.97	849.975	5	2	0.2	0.481974
jmon0189	21	p021_junction2	4	9.542	559.612	324.157	2	2	1	0.5285		jmon0189	12	p012_junction7	2	17.081	540.191	243.106	4	3	0.75	0.708846		jmon0189	31	p031_junction13	1	16.56	561.776	917.622	5	2	0.4	0.708183
jmon0189	21	p021_junction3	1	8.54	751.176	463.189	1	0	0	0.33642		jmon0189	12	p012_junction8	2	7.738	501.436	237.066	3	2	0.666667	0.452924		jmon0189	32	p032_junction0	2	10.575	452.791	732.307	4	1	0	0.303846
jmon0189	21	p021_junction4	4	13.959	676.63	479.525	3	3	1	0.840998		jmon0189	12	p012_junction9	2	8.743	477.338	468.148	3	3	1	0.774433		jmon0189	32	p032_junction1	2	8.36	469.7	751.393	2	1	0	-0.105255
jmon0189	21	p021_junction5	3	7.551	600.331	324.815	3	2	0.333333	0.650597		jmon0189	12	p012_junction10	2	8.762	366.603	200.354	2	2	1	0.584761		jmon0189	32	p032_junction2	2	14.853	560.639	856.352	4	3	0	0.493537
jmon0189	21	p021_junction6	3	11.796	594.585	295.836	1	2	1	0.757034		jmon0189	12	p012_junction11	5	10.552	443.896	438.254	3	1	0.333333	0.314866		jmon0189	32	p032_junction3	1	10.639	629.286	401.477	3	1	0	0.386294
jmon0189	21	p021_junction7	4	14.525	594.222	470.519	2	3	0.5	0.612198		jmon0189	13	p013_junction0	4	20.535	754.979	637.252	2	4	0.5	0.893207		jmon0189	32	p032_junction4	3	11.713	464.078	547.329	2	2	0	0.112978
jmon0189	22	p022_junction0	1	16.658	763.144	428.886	5	7	0.8	0.56868		jmon0189	13	p013_junction1	5	13.204	482.891	423.394	4	5	0.75	0.796796		jmon0189	32	p032_junction5	1	10.05	573.121	336.783	2	1	0	0.261392
jmon0189	22	p022_junction1	3	14.72	854.506	426.313	2	3	1	0.524589		jmon0189	13	p013_junction2	5	10.854	465.864	279.548	3	2	0.333333	0.707204		jmon0189	32	p032_junction6	4	9.143	491.536	362.759	1	0	0	0.230268
jmon0189	22	p022_junction2	1	7.149	647.887	211.632	1	0	0	0.498247		jmon0189	13	p013_junction3	5	10.423	492.727	305.339	1	2	1	0.507704		jmon0189	32	p032_junction7	1	8.194	621.834	821.798	2	1	0	-0.26672
jmon0189	22	p022_junction3	3	7.441	579.946	256.192	1	0	0	0.485759		jmon0189	13	p013_junction4	3	12.132	419.702	316.307			#DIV/0!			jmon0189	32	p032_junction8	4	13.2	502.131	737.863	5	2	0.2	0.211311
jmon0189	22	p022_junction4	4	13.057	537.959	221.158	2	1	0	0.248176		jmon0189	14	p014_junction0	4	19.881	705.832	339.473	5	6	0.6	0.699625		jmon0189	32	p032_junction9	3	8.956	470.628	938.003	2	0	0	0.25542
jmon0189	22	p022_junction5	5	12.904	846.406	344.649	1	1	1	0.588053		jmon0189	14	p014_junction1	4	8.947	651.338	323.059	1	1	1	0.726247		jmon0189	32	p032_junction10	5	13.463	669.673	373.212	3	1	0	0.442118
jmon0189	22	p022_junction6	3	10.044	627.319	372.867	1	2	0	0.390589		jmon0189	14	p014_junction2	2	19.484	769.444	334.437	3	3	1	0.818224		jmon0189	32	p032_junction11	3	14.212	483.699	678.97	3	1	0	0.2216
jmon0189	22	p022_junction7	4	11.267	743.005	350.148			#DIV/0!			jmon0189	14	p014_junction3	1	14.005	790.675	287.14	4	2	0.5	0.756174		jmon0189	32	p032_junction12	3	10.886	406.23	246.494	2	0	0	0.277402
jmon0189	22	p022_junction8	5	20.47	633.16	296.618	5	4	0.2	0.637548		jmon0189	14	p014_junction4	2	18.63	576.33	572.118	6	4	0.333333	0.621796		jmon0189	32	p032_junction13	2	9.092	653.936	386.693	3	0	0	0.538062
jmon0189	22	p022_junction9	2	8.521	693.28	287.116	1	1	0	0.418497		jmon0189	14	p014_junction5	5	13.182	522.118	468.299	2	4	1	0.756574
jmon0189	22	p022_junction10	1	20.674	529.674	198.299	4	5	0.75	0.600579		jmon0189	14	p014_junction6	2	8.873	674.408	447.665	4	5	0.75	0.730799
												jmon0189	14	p014_junction7	5	13.146	619.456	681.253	3	3	0.333333	0.639074
												jmon0189	14	p014_junction8	2	13.018	660.867	680.05	5	5	0.4	0.644016
												jmon0189	14	p014_junction9	5	9.667	671.622	312.564	2	3	0	0.360392
												jmon0189	14	p014_junction10	4	6.831	542.913	407.579	2	2	1	0.463213
jmon0191	35	p035_junction0	3	15.565	923.127	555.709	4	4	0.5	0.60803		jmon0191	21	p021_junction0	1	9.446	1033.05	408.514	1	3	0	0.652673		jmon0191	43	p043_junction0	5	13.488	642.099	260.698	2	1	0	0.0716136
jmon0191	35	p035_junction1	1	10.538	1019.54	570.678	2	4	1	0.604444		jmon0191	21	p021_junction1	5	17.276	741.902	251.332	4	3	0.5	0.276223		jmon0191	43	p043_junction1	5	16.012	483.138	393.018	3	1	0	-0.166222
jmon0191	35	p035_junction2	3	9.238	935.536	375.438	1	1	1	0.602417		jmon0191	21	p021_junction2	4	14.921	628.783	299.891	4	3	0.5	0.562965		jmon0191	43	p043_junction2	5	14.815	597.647	667.154	5	3	0.4	0.439727
jmon0191	35	p035_junction3	5	11.685	878.803	340.255	1	1	1	0.377242		jmon0191	21	p021_junction3	3	8.065	732.696	344.304	2	1	0.5	0.803552		jmon0191	43	p043_junction3	4	10.727	673.097	674.523	4	1	0	0.279559
jmon0191	35	p035_junction4	4	11.208	662.428	345.394	2	2	1	0.742849		jmon0191	21	p021_junction4	3	12.378	960.522	255.241	2	3	1	0.554499		jmon0191	43	p043_junction4	4	17.893	777.019	783.985	3	3	0	-0.031062
jmon0191	36	p036_junction0	4	15.639	783.964	569.196	5	6	1	0.600711		jmon0191	21	p021_junction5	3	12.523	700.043	284.135	3	4	0.333333	0.554823		jmon0191	43	p043_junction5	3	12.026	670.354	1158.82	3	0	0	0.1883
jmon0191	36	p036_junction1	2	15.97	873.821	689.041	4	5	0.75	0.754707		jmon0191	21	p021_junction6	4	13.694	843.994	320.747	4	3	0.5	0.487681		jmon0191	43	p043_junction6	4	14.192	596.371	1252.02	4	2	0	0.185641
jmon0191	36	p036_junction2	5	17.567	597.943	382.072	4	7	0.5	0.661502		jmon0191	21	p021_junction7	1	21.743	852.243	378.354	6	7	1	0.521719		jmon0191	43	p043_junction7	5	14.335	574.309	1087.11	2	0	0	0.246296
jmon0191	36	p036_junction3	3	5.962	849.881	541.124	2	1	0.5	0.483854		jmon0191	21	p021_junction8	2	17.554	608.368	262.462	5	6	0.8	0.605019		jmon0191	43	p043_junction8	4	8.428	933.781	278.657	4	1	0.25	0.0186155
jmon0191	36	p036_junction4	3	13.231	617.083	434.507	3	1	0.333333	0.221945		jmon0191	21	p021_junction9	2	10.018	708.433	257.196	4	1	0.25	0.738779		jmon0191	43	p043_junction9	5	20.138	577.048	240.289	5	0	0	0.120433
jmon0191	37	p037_junction0	4	8.537	895.128	569.741	1	2	1	0.68335		jmon0191	21	p021_junction10	1	10.478	1028.55	231.948	1	0	0	0.706806		jmon0191	43	p043_junction10	3	17.148	660.131	479.525	5	2	0	0.405995
jmon0191	37	p037_junction1	2	9.725	843.246	498.5	1	0	0	0.464147		jmon0191	22	p022_junction0	5	16.541	945.83	273.005	4	2	0.5	0.831176		jmon0191	43	p043_junction11	4	12.322	548.948	597.015	1	1	0	-0.0585948
jmon0191	37	p037_junction2	4	18.801	939.323	1083.92	5	7	0.8	0.510077		jmon0191	22	p022_junction1	3	10.731	742.61	257.299	2	2	1	0.698705		jmon0191	43	p043_junction12	3	18.607	636.309	883.332	4	1	0	0.300559
jmon0191	37	p037_junction3	4	11.073	1136.49	618.787	4	4	0.75	0.747567		jmon0191	22	p022_junction2	1	18.268	892.513	231.053	7	4	0.428571	0.559493		jmon0191	43	p043_junction13	1	14.124	946.745	551.607	4	2	0	0.287881
jmon0191	37	p037_junction4	5	13.971	1119.83	576.404	7	7	0.857143	0.71613		jmon0191	22	p022_junction3	3	17.089	786.487	222.978	6	5	0.666667	0.737965		jmon0191	44	p044_junction0	3	16.686	673.872	322.425	6	2	0.166667	0.538376
jmon0191	37	p037_junction5	1	11.19	1416.07	752.728	5	5	0.8	0.768768		jmon0191	22	p022_junction4	2	11.317	804.04	485.61	5	4	0.6	0.781618		jmon0191	44	p044_junction1	4	15.158	703.675	496.03	4	1	0	0.370171
jmon0191	37	p037_junction6	2	14.058	740.809	445.691	1	1	1	0.731682		jmon0191	22	p022_junction5	3	9.632	953.086	288.231	2	1	0	0.461231		jmon0191	44	p044_junction2	5	12.704	634.672	332.506	1	1	0	0.0441107
jmon0191	32	p032_junction0	3	12.531	727.161	395.535	2	2	1	0.716347		jmon0191	22	p022_junction6	3	12.622	667.805	469.29	2	2	0.5	0.578799		jmon0191	44	p044_junction3	5	13.181	798.984	451.591	4	1	0.25	0.397069
jmon0191	32	p032_junction1	3	11.198	725.901	281.294	1	2	1	0.48554		jmon0191	22	p022_junction7	4	15.755	593.691	283.123	3	3	0.333333	0.550354		jmon0191	44	p044_junction4	3	12.49	616.663	261.182	2	1	0	0.273221
jmon0191	32	p032_junction2	2	14.962	864.133	511.371	1	2	1	0.303231		jmon0191	22	p022_junction8	3	9.919	759.824	399.791	4	5	1	0.813276		jmon0191	44	p044_junction5	4	15.736	728.983	311.299	8	3	0.125	0.10399
jmon0191	32	p032_junction3	4	9.609	699.217	303.735	2	1	0.5	0.42482		jmon0191	22	p022_junction9	3	12.519	785.454	407.413	4	5	1	0.663416		jmon0191	44	p044_junction6	4	9.014	708.731	411.617	2	0	0	0.293881
jmon0191	32	p032_junction4	2	20.003	879.153	543.464	4	5	0.25	0.468008		jmon0191	20	p020_junction0	5	9.901	842.149	385.807	3	3	0.666667	0.717219		jmon0191	44	p044_junction7	4	9.7	665.8	730.325	3	0	0	0.211912
jmon0191	32	p032_junction5	4	18.287	752.669	422.328	2	4	0	0.741658		jmon0191	20	p020_junction1	4	7.846	942.314	396.29	2	3	1	0.794334		jmon0191	44	p044_junction8	2	14.451	938.194	523.914	5	3	0.2	0.272407
jmon0191	33	p033_junction0	5	15.447	841.858	729.183	2	5	1	0.695911		jmon0191	20	p020_junction2	2	12.902	855.288	417.76	2	3	1	0.753066		jmon0191	44	p044_junction9	4	18.002	591.082	922.312	4	2	0.5	0.220301
jmon0191	33	p033_junction1	5	9.112	832.425	255.416	1	2	1	0.540065		jmon0191	20	p020_junction3	5	10.718	690.933	316.91	3	1	0.333333	0.80387		jmon0191	44	p044_junction10	3	13.429	735.809	907.99	4	0	0	0.19673
jmon0191	34	p034_junction0	1	12.689	900.378	701.098	2	2	0.5	0.686485		jmon0191	20	p020_junction4	5	10.854	678.486	233.42	2	2	1	0.49179		jmon0191	44	p044_junction11	2	15.766	674.562	1136.29	5	1	0.2	0.291274
jmon0191	34	p034_junction1	4	18.474	855.974	810.31	4	6	0.75	0.343066		jmon0191	20	p020_junction5	3	10.524	885.835	236.715	2	2	0.5	0.63991		jmon0191	44	p044_junction12	3	19.716	800.091	429.268	4	4	0	0.0362207
jmon0191	34	p034_junction2	3	9.701	753.094	326.441	2	0	0	0.422724		jmon0191	20	p020_junction6	2	8.936	838.054	250.144	1	2	1	0.739875		jmon0191	44	p044_junction13	3	23.803	559.748	1231.35	4	2	0.25	0.448772
jmon0191	34	p034_junction3	3	10.489	667.468	258.188	2	3	1	0.108936		jmon0191	20	p020_junction7	2	12.619	885.559	272.432	2	3	1	0.683691		jmon0191	44	p044_junction14	2	17.818	534.966	1211.31	5	2	0	0.168122
jmon0191	34	p034_junction4	1	7.953	732.675	215.176	1	1	1	0.755415		jmon0191	20	p020_junction8	1	10.97	821.903	283.512	3	2	0.666667	0.772857		jmon0191	44	p044_junction15	3	9.832	742.533	1120.95	3	0	0	0.297013
jmon0191	34	p034_junction5	1	5.639	1020.02	723.299	2	1	0.5	0.491623		jmon0191	20	p020_junction9	3	7.958	701.86	334.545	2	2	1	0.77425		jmon0191	42	p042_junction0	3	10.004	637.325	873.955	1	0	0	0.403712
												jmon0191	20	p020_junction10	5	15.477	695.613	237.887	3	3	0.666667	0.64888		jmon0191	42	p042_junction1	5	19.456	641.19	1275.17	1	4	0	0.252992
												jmon0191	20	p020_junction11	2	11.348	788.057	282.097	1	1	1	0.45497		jmon0191	42	p042_junction2	5	16.386	607.199	788.22	1	1	0	0.156002
												jmon0191	20	p020_junction12	2	10.865	839.417	331.447	2	0	0	0.428286		jmon0191	42	p042_junction3	5	11.905	634.391	285.341	2	1	0	0.279946
																								jmon0191	42	p042_junction4	4	8.859	632.897	305.085	3	0	0	-0.198143
																								jmon0191	42	p042_junction5	2	13.737	545.15	662.441	4	3	0	0.402414
																								jmon0191	42	p042_junction6	1	13.711	828.231	354.618	7	3	0.142857	0.269555
																								jmon0191	42	p042_junction7	3	13.743	581.852	413.763	4	1	0	-0.224016
																								jmon0191	42	p042_junction8	4	17.388	568.822	667.378	2	3	0	0.342088
																								jmon0191	42	p042_junction9	1	14.239	599.164	478.204	3	1	0	0.417011
																								jmon0191	42	p042_junction10	3	12.514	655.238	687.681	6	1	0	-0.12425
jmon0196	22	p022_junction0	3	8.565	783.539	723.255			#DIV/0!			jmon0196	2	p002_junction0	1	13.797	537.149	264.081	3	2	0.333333	0.786965		jmon0196	32	p032_junction0	1	17.197	632.243	397.449	3	2	0	0.186106
jmon0196	22	p022_junction1	4	8.338	774.702	735.448			#DIV/0!			jmon0196	2	p002_junction1	1	10.004	685.755	241.338	1	0	0	0.59673		jmon0196	32	p032_junction1	2	15.545	688.904	591.54	4	1	0.25	0.0913447
jmon0196	22	p022_junction2	5	14.244	608.649	294.359	3	4	0.666667	0.336627		jmon0196	2	p002_junction2	4	8.757	675.094	266.438	1	2	1	0.650363		jmon0196	32	p032_junction2	4	12.741	582.473	398.235	2	1	0	0.567617
jmon0196	22	p022_junction3	5	7.632	523.521	305.266	1	1	1	0.441248		jmon0196	2	p002_junction3	1	16.624	722.203	318.79			#DIV/0!			jmon0196	32	p032_junction3	5	9.449	614.433	391.287	4	0	0	0.237714
jmon0196	22	p022_junction4	4	7.377	576.068	234.169	1	1	1	0.717309		jmon0196	2	p002_junction4	4	7.357	664.825	231.869	1	1	1	0.735655		jmon0196	32	p032_junction4	5	12.22	496.853	225.35	4	2	0	0.0252737
jmon0196	22	p022_junction5	4	6.825	553.244	193.425	1	0	0	0.2501		jmon0196	2	p002_junction5	2	12.881	595.847	236.539	3	3	0.666667	0.678856		jmon0196	32	p032_junction5	5	11.118	423.995	509.374	2	1	0.5	0.557116
jmon0196	22	p022_junction6	4	12.051	531.064	289.962			#DIV/0!			jmon0196	2	p002_junction6	4	11.205	608.344	252.021	3	3	0.666667	0.579517		jmon0196	32	p032_junction6	5	18.236	550.883	372.655	5	2	0.2	0.0468936
jmon0196	22	p022_junction7	5	10.369	571.482	286.461	2	2	0	0.402642		jmon0196	2	p002_junction7	1	11.416	874.725	288.491			#DIV/0!			jmon0196	32	p032_junction7	5	11.437	449.233	351.403	4	1	0.25	0.186038
jmon0196	22	p022_junction8	5	14.149	595.417	291.703	4	3	0.5	0.622625		jmon0196	2	p002_junction8	1	15.159	539.756	215.201	3	2	0.666667	0.758612		jmon0196	32	p032_junction8	2	10.539	580.368	358.464	2	0	0	0.113008
jmon0196	22	p022_junction9	5	11.001	480.012	256.978	3	1	0	0.23426		jmon0196	2	p002_junction9	1	16.292	593.569	232.093	3	1	0	0.309451		jmon0196	32	p032_junction9	1	8.557	516.14	363.084	1	1	0	0.40961
jmon0196	22	p022_junction10	4	10.464	624.441	219.859	1	1	1	0.578847		jmon0196	2	p002_junction10	1	17.674	693.473	211.173			#DIV/0!			jmon0196	32	p032_junction10	1	5.685	615.627	341.061	1	0	0	0.35489
jmon0196	22	p022_junction11	5	9.139	726.365	361.175	2	1	0.5	0.831963		jmon0196	2	p002_junction11	1	4.778	615.475	276.508			#DIV/0!			jmon0196	32	p032_junction11	1	7.372	679.206	371.664	1	1	0	0.00602815
jmon0196	22	p022_junction12	4	19.082	533.129	384.224	2	5	1	0.776318		jmon0196	2	p002_junction12	1	12.232	609.46	285.436	1	1	1	0.786442		jmon0196	32	p032_junction12	1	6.455	542.116	348.573	1	0	0	0.358812
jmon0196	22	p022_junction13	4	13.158	734.534	346.566	1	2	1	0.152472		jmon0196	2	p002_junction13	4	10.162	819.583	359.598			#DIV/0!			jmon0196	32	p032_junction13	1	12.641	476.934	377.273	4	0	0	0.507688
jmon0196	22	p022_junction14	5	16.709	697.489	285.666	4	3	0.5	0.582463		jmon0196	2	p002_junction14	4	9.024	577.677	352.237	3	2	0.666667	0.715779		jmon0196	33	p033_junction0	1	11.616	555.673	176.595	4	0	0	-0.147488
jmon0196	22	p022_junction15	4	8.557	569.913	235.531	2	1	0	0.258659		jmon0196	2	p002_junction15	4	11.997	428.082	364.546	1	1	0	0.595512		jmon0196	33	p033_junction1	3	16.907	684.677	663.154	6	1	0	-0.262896
jmon0196	23	p023_junction0	3	15.756	954.913	886.372	2	6	1	0.602315		jmon0196	2	p002_junction16	3	18.855	420.902	325.22	5	4	0.6	0.550501		jmon0196	33	p033_junction2	3	10.981	584.263	607.143	3	1	0	0.278662
jmon0196	23	p023_junction1	3	22.939	946.474	940.838			#DIV/0!			jmon0196	3	p003_junction0	1	15.411	656.299	408.488	4	6	1	0.756212		jmon0196	33	p033_junction3	4	10.72	673.415	261.673	3	1	0.333333	0.552051
jmon0196	23	p023_junction2	4	9.076	597.371	756.324	1	3	1	0.646705		jmon0196	3	p003_junction1	3	17.361	558.809	378.896	5	6	0.8	0.81555		jmon0196	33	p033_junction4	3	11.815	498.027	360.187	4	1	0	0.0841411
jmon0196	23	p023_junction3	5	10.299	773.909	623.225	1	1	1	0.436408		jmon0196	3	p003_junction2	3	12.089	632.107	251.72	1	1	0	0.234485		jmon0196	33	p033_junction5	2	8.524	587.915	265.233	3	1	0	0.156696
jmon0196	23	p023_junction4	2	11.814	942.138	997.807	3	3	0.666667	0.509635		jmon0196	3	p003_junction3	1	13.441	760.364	457.209	3	3	0.666667	0.886427		jmon0196	33	p033_junction6	1	10.882	653.242	342.222	4	1	0.25	0.125
jmon0196	23	p023_junction5	5	10.816	744.273	261.176	2	1	0	0.227168		jmon0196	3	p003_junction4	5	13.264	703.168	530.858			#DIV/0!			jmon0196	33	p033_junction7	1	13.295	725.744	227.918	5	3	0.2	0.287115
jmon0196	23	p023_junction6	1	8.808	1089.32	654.285			#DIV/0!			jmon0196	3	p003_junction5	5	7.555	623.189	406.554	1	1	1	0.635446		jmon0196	33	p033_junction8	1	9.855	734.108	437.563	3	0	0	0.570279
jmon0196	23	p023_junction7	5	7.857	711.547	398.698	3	2	0.333333	0.517485		jmon0196	3	p003_junction6	1	4.487	771.292	449.591	2	3	1	0.924814		jmon0196	33	p033_junction9	1	13.12	599.466	376.585	2	2	0	-0.418648
jmon0196	23	p023_junction8	5	16.229	584.659	276.9	2	5	0	0.279943		jmon0196	3	p003_junction7	4	10.608	832.204	274.631	2	1	0.5	0.58115		jmon0196	33	p033_junction10	2	17.773	687.569	397.994	3	1	0.333333	0.146054
jmon0196	21	p021_junction0	4	9.756	750.074	263.809	4	1	0.25	0.733084		jmon0196	3	p003_junction8	4	11.948	691.993	396.717	3	3	0.666667	0.651199		jmon0196	31	p031_junction0	3	15.218	415.518	343.311	5	1	0	0.15973
jmon0196	21	p021_junction1	5	11.993	530.605	418.858			#DIV/0!			jmon0196	3	p003_junction9	4	9.613	787.42	458.986	1	1	0	0.714207		jmon0196	31	p031_junction1	4	14.169	533.027	843.116	4	3	0.25	0.156724
jmon0196	21	p021_junction2	4	15.661	481.467	397.504	3	0	0	0.174861		jmon0196	3	p003_junction10	2	14.722	558.321	343.925	5	6	1	0.847567		jmon0196	31	p031_junction2	3	11.241	494.797	416.56	3	2	0	0.1165
jmon0196	21	p021_junction3	5	9.99	516.117	507.084	1	1	0	0.597538		jmon0196	3	p003_junction11	4	8.782	649.574	254.444	2	1	0	0.695066		jmon0196	31	p031_junction3	5	6.857	390.888	338.554	2	0	0	0.271918
jmon0196	21	p021_junction4	5	9.706	718.609	325.051	1	2	1	-0.0506655		jmon0196	1	p001_junction0	1	9.914	573.62	297.463	1	2	1	0.889644		jmon0196	31	p031_junction4	5	7.015	481.909	220.278	1	0	0	0.275029
jmon0196	21	p021_junction5	5	8.112	679.593	634.169	1	3	1	0.838522		jmon0196	1	p001_junction1	5	8.031	545.963	383.177	2	1	0.5	0.700526		jmon0196	31	p031_junction5	5	14.235	400.14	241.145	2	1	0	0.320084
												jmon0196	1	p001_junction2	5	7.113	531.662	285.222	2	2	1	0.513576		jmon0196	31	p031_junction6	4	11.422	367.589	574.74	2	2	0	0.248923
												jmon0196	1	p001_junction3	5	9.975	633.452	323.922	2	2	1	0.535112		jmon0196	31	p031_junction7	5	12.834	535.025	299.036	5	1	0	0.186865
												jmon0196	1	p001_junction4	3	8.67	526.261	264.402	1	1	1	0.473139		jmon0196	31	p031_junction8	5	13.089	356.582	261.071	3	1	0	-0.271462
												jmon0196	1	p001_junction5	5	13.21	601.927	249.897	2	2	1	0.760863		jmon0196	31	p031_junction9	5	9.777	488.173	270.729	5	0	0	0.17813
												jmon0196	1	p001_junction6	4	13.391	663.962	356.766	1	2	1	0.8289		jmon0196	31	p031_junction10	3	7.214	791.347	450.112	1	0	0	0.329916
												jmon0196	1	p001_junction7	3	9.88	497.022	409.255	1	1	1	0.490805		jmon0196	31	p031_junction11	4	18.281	390.227	583.762	6	1	0	0.184233
																								jmon0196	31	p031_junction12	4	7.809	453.417	261.678	2	0	0	0.00131503
																								jmon0196	31	p031_junction13	3	14.098	285.055	597.935	2	0	0	0.260244
																								jmon0196	31	p031_junction14	5	18.29	279.981	289.349	4	1	0	0.0877924
																								jmon0196	31	p031_junction15	5	16.975	342.011	276.474	4	2	0	0.348047

## Sheet: 4F
Replicate experiment	Image	ROI Label	Slice	Length junction	Mean intensity C1	Mean intensity C2	Peaks c1)	Peaks c2)	peaks/um c1	peaks/um c2	Pearson					Replicate experiment	Image	ROI Label	Slice	Length junction	Mean intensity C1	Mean intensity C2	Peaks c1)	Peaks c2)	peaks/um c1	peaks/um c2	Pearson
jmon0192	24	p024_junction0	3	12.379	415.428	346.163	5	5	0.40391	0.40391	0.818546					jmon0192	12	p012_junction0	3	19.197	571.393	1249.07	2	3	0.104183	0.156274	0.645076
jmon0192	24	p024_junction1	2	7.629	435.171	324.93	1	0	0.131079	0	0.626105					jmon0192	12	p012_junction1	3	22.759	185.917	454.1	0	5	0	0.219693	0.485916
jmon0192	24	p024_junction2	1	11.659	439.899	355.468	4	2	0.343083	0.171541	0.842636					jmon0192	13	p013_junction0	1	16.344	736.186	1246.2	0	0	0	0	0.745773
jmon0192	24	p024_junction3	4	16.054	412.225	475.215	5	3	0.311449	0.186869	0.594774					jmon0192	13	p013_junction1	1	17.683	535.403	370.772	2	3	0.113103	0.169654	0.828185
jmon0192	24	p024_junction4	5	6.132	414.035	331.409	0	0	0	0	0.552338					jmon0192	14	p014_junction0	1	18.051	402.488	513.946	5	3	0.276993	0.166196	0.755953
jmon0192	24	p024_junction5	5	7.604	429.92	407.084	0	0	0	0	0.733696					jmon0192	14	p014_junction1	4	15.123	426.812	396.325	6	2	0.396747	0.132249	0.454025
jmon0192	24	p024_junction6	2	11.556	209.842	351.981	3	2	0.259605	0.17307	0.711665					jmon0192	14	p014_junction2	1	14.354	242.39	286.149	0	0	0	0	0.252955
jmon0192	24	p024_junction7	1	6.447	324.613	292.771	1	1	0.155111	0.155111	0.831356					jmon0192	15	p015_junction0	5	18.424	263.287	507.928	1	1	0.054277	0.054277	0.484306
jmon0192	25	p025_junction0	1	16.679	279.561	270.428	1	2	0.0599556	0.119911	0.681334					jmon0192	15	p015_junction1	5	26.739	695.143	612.077	8	7	0.299188	0.26179	0.781916
jmon0192	25	p025_junction1	2	14.995	265.33	324.575	1	3	0.0666889	0.200067	0.687194					jmon0192	16	p016_junction0	3	8.598	436.786	556.57	0	0	0	0	0.926314
jmon0192	25	p025_junction2	4	16.906	334.125	296.586	0	0	0	0	0.665063					jmon0192	17	p017_junction1	1	10.721	263.079	322.139	0	0	0	0	0.616017
jmon0192	25	p025_junction3	5	10.489	377.964	277.652	3	3	0.286014	0.286014	0.828318					jmon0192	17	p017_junction3	3	20.831	234.15	352.53	0	2	0	0.0960108	0.304343
jmon0192	25	p025_junction4	5	16.644	286.611	178.91	9	8	0.540735	0.480654	0.669832					jmon0192	17	p017_junction4	5	15.044	224.569	385.027	1	0	0.0664717	0	0.483225
jmon0192	25	p025_junction5	2	10.78	441.848	349.788	1	2	0.0927644	0.185529	0.705271					jmon0192	17	p017_junction5	5	19.954	238.555	271.135	0	1	0	0.0501153	0.467634
jmon0192	25	p025_junction6	1	8.449	395.411	297.978	3	2	0.355072	0.236714	0.671334					jmon0192	17	p017_junction6	1	15.942	199.569	259.777	0	1	0	0.0627274	0.292057
jmon0192	25	p025_junction7	3	14.218	342.009	280.192	1	1	0.0703334	0.0703334	0.836218					jmon0192	18	p018_junction0	2	11.793	287.918	1184.61	0	0	0	0	0.734651
jmon0192	25	p025_junction8	4	14.328	278.808	243.915	1	2	0.0697934	0.139587	0.477014					jmon0192	19	p019_junction0	1	6.128	531.574	1481.75	0	0	0	0	0.734458
jmon0192	25	p025_junction9	1	7.159	448.381	368.866	4	4	0.558737	0.558737	0.916064					jmon0192	19	p019_junction1	5	18.568	348.11	408.425	1	0	0.0538561	0	0.309521
jmon0192	26	p026_junction0	3	13.818	452.064	358.511	1	2	0.0723694	0.144739	0.733623					jmon0192	20	p020_junction0	1	18.274	292.51	355.188	0	0	0	0	0.393741
jmon0192	26	p026_junction1	3	15.017	303.809	222.375	3	3	0.199774	0.199774	0.554871					jmon0192	20	p020_junction1	1	7.677	237.138	235.371	0	0	0	0	0.116636
jmon0192	26	p026_junction2	4	20.808	332.257	188.961	4	2	0.192234	0.0961169	0.564694					jmon0192	1	p001_junction0	1	12.079	209.973	351.548	0	2	0	0.165577	0.637711
jmon0192	26	p026_junction3	4	8.378	324.562	231.525	2	1	0.23872	0.11936	0.223498					jmon0192	1	p001_junction1	1	14.09	225.818	290.412	0	2	0	0.141945	0.864544
jmon0192	26	p026_junction4	4	17.279	369.474	311.07	7	6	0.405116	0.347242	0.747072					jmon0192	1	p001_junction2	1	12.047	239.604	340.058	0	0	0	0	0.845881
jmon0192	26	p026_junction5	3	6.549	247.47	279.129	0	2	0	0.30539	0.637116					jmon0192	1	p001_junction3	1	9.385	195.354	272.11	0	0	0	0	0.581503
jmon0192	26	p026_junction6	3	10.733	270.141	234.449	0	1	0	0.0931706	0.605415					jmon0192	3	p003_junction0	2	11.861	171.75	142.815	0	0	0	0	0.418684
jmon0192	26	p026_junction7	4	9.673	292.552	284.552	4	3	0.413522	0.310142	0.802078					jmon0192	3	p003_junction1	2	13.142	177.518	392.12	0	0	0	0	0.607559
jmon0192	26	p026_junction8	4	8.085	239.543	258.768	3	3	0.371058	0.371058	0.614549					jmon0192	4	p004_junction0	1	15.845	249.278	1024.84	2	2	0.126223	0.126223	0.721402
jmon0192	26	p026_junction9	5	11.263	451.941	375.45	3	1	0.266359	0.0887863	0.788251					jmon0192	4	p004_junction1	4	13.114	705.432	1053.06	2	1	0.152509	0.0762544	0.864257
jmon0192	21	p021_junction0	3	15.148	475.187	322.439	3	6	0.198046	0.396092	0.7991					jmon0192	5	p005_junction0	3	12.633	244.55	927.33	0	0	0	0	0.77
jmon0192	21	p021_junction1	4	16.438	246.992	288.026	4	6	0.243339	0.365008	0.552165					jmon0192	5	p005_junction1	2	7.214	242.33	193.415	0	0	0	0	0.079456
jmon0192	21	p021_junction2	4	10.096	470.312	282.939	3	2	0.297147	0.198098	0.748933					jmon0192	6	p006_junction0	5	14.681	293.197	182.375	0	0	0	0	0.828989
jmon0192	21	p021_junction3	4	12.195	422.313	386.74	2	3	0.164002	0.246002	0.776809					jmon0192	6	p006_junction1	5	17.042	312.127	182.278	3	1	0.176036	0.0586786	0.726211
jmon0192	21	p021_junction4	2	10.921	323.949	298.181	2	5	0.183133	0.457834	0.826506					jmon0192	6	p006_junction2	1	7.347	443.678	252.21	0	0	0	0	0.492518
jmon0192	21	p021_junction5	3	11.236	259.856	343.702	2	3	0.177999	0.266999	0.100987					jmon0192	6	p006_junction3	5	12.866	290.268	401.419	1	0	0.0777242	0	0.458803
jmon0192	21	p021_junction6	3	12.699	180.956	320.691	1	3	0.0787464	0.236239	0.543011					jmon0192	8	p008_junction0	3	13.02	563.733	261.625	5	1	0.384025	0.0768049	0.768965
jmon0192	21	p021_junction7	3	11.653	395.838	294.332	1	3	0.0858148	0.257444	0.843025					jmon0192	8	p008_junction1	4	20.04	480.605	472.825	2	0	0.0998004	0	0.701368
jmon0192	21	p021_junction8	3	13.904	245.607	266.18	8	6	0.575374	0.43153	0.727814					jmon0192	8	p008_junction2	5	9.914	443.507	398.209	2	0	0.201735	0	0.141604
jmon0192	21	p021_junction9	2	18.085	216.468	333.77	5	6	0.276472	0.331767	-0.0955879					jmon0192	9	p009_junction0	5	10.747	589.867	1069.61	2	2	0.186098	0.186098	0.808925
jmon0192	21	p021_junction10	3	18.504	302.055	211.874	3	1	0.162127	0.0540424	0.632907					jmon0192	10	p010_junction0	3	10.458	248.233	270.251	0	0	0	0	0.360565
jmon0192	21	p021_junction11	2	7.383	211.996	263.065	0	1	0	0.135446	0.524295					jmon0192	10	p010_junction1	3	10.767	541.345	577.09	1	1	0.0928764	0.0928764	0.553847
jmon0192	21	p021_junction12	3	10.393	520.423	232.718	2	3	0.192437	0.288656	0.793101					jmon0192	11	p011_junction0	1	14.996	329.527	521.095	0	0	0	0	0.574095
jmon0192	21	p021_junction13	5	8.651	383	324.64	4	5	0.462374	0.577968	0.805796					jmon0192	11	p011_junction1	4	19.956	264.439	559.379	0	3	0	0.150331	0.506967
jmon0192	22	p022_junction0	1	11.363	598.464	345.853	4	5	0.35202	0.440025	0.692663
jmon0192	22	p022_junction1	1	9.313	668.509	392.299	3	2	0.32213	0.214754	0.846087
jmon0192	22	p022_junction2	3	13.599	583.606	330.904	3	4	0.220604	0.294139	0.892003
jmon0192	22	p022_junction3	3	8.721	360.621	471.046	2	2	0.229331	0.229331	0.873747
jmon0192	22	p022_junction4	3	9.179	441.913	333.584	2	2	0.217889	0.217889	0.783091
jmon0192	22	p022_junction5	5	11.43	336.34	351.426	3	4	0.262467	0.349956	0.825913
jmon0192	22	p022_junction6	2	12.036	312.971	362.219	5	3	0.41542	0.249252	0.486886
jmon0192	22	p022_junction7	2	9.48	221.173	342.946	1	2	0.105485	0.21097	0.793471
jmon0192	22	p022_junction8	3	11.757	209.97	404.307	3	3	0.255167	0.255167	0.601547
jmon0192	22	p022_junction9	4	10.795	528.733	438.176	1	2	0.0926355	0.185271	0.791053
jmon0192	22	p022_junction10	4	7.669	403.728	365.655	0	1	0	0.130395	0.582542
jmon0192	22	p022_junction11	4	9.644	320.667	300.543	4	2	0.414766	0.207383	0.863474
jmon0192	22	p022_junction12	4	14.687	367.745	343.053	3	5	0.204262	0.340437	0.367583
jmon0192	22	p022_junction13	2	13.382	350.659	281.124	2	3	0.149454	0.224182	0.778463
jmon0192	22	p022_junction14	5	10.106	274.746	327.369	0	1	0	0.0989511	0.783374
jmon0192	23	p023_junction0	1	9.736	366.657	477.33	1	0	0.102712	0	0.877666
jmon0192	23	p023_junction1	2	15.26	318.13	289.345	3	5	0.196592	0.327654	0.738997
jmon0192	23	p023_junction2	1	7.916	315.224	485.748	3	4	0.378979	0.505306	0.869426
jmon0192	23	p023_junction3	2	24.431	240.407	297.735	5	8	0.204658	0.327453	0.833488
jmon0192	23	p023_junction4	2	12.149	216.861	342.046	3	5	0.246934	0.411557	0.808878
jmon0192	23	p023_junction5	2	12.756	230.371	330.933	1	3	0.0783945	0.235183	0.771102
jmon0192	23	p023_junction6	3	7.617	310.453	332.86	2	2	0.262571	0.262571	0.591421
jmon0192	23	p023_junction7	5	13.234	194.71	317.422	2	3	0.151126	0.226689	0.52738
jmon0192	23	p023_junction8	1	9.456	585.391	352.026	3	5	0.317259	0.528765	0.820967
jmon0193	1	p001_junction0	3	12.411	478.074	330.03	4	4	0.322295	0.322295	0.745343					jmon0193	21	p021_junction0	4	12.772	153.453	279.029	0	1	0	0.0782963	0.763017
jmon0193	1	p001_junction1	3	21.532	577.944	353.41	4	2	0.18577	0.092885	0.718686					jmon0193	21	p021_junction1	2	22.495	193.578	284.288	1	0	0.0444543	0	0.495196
jmon0193	1	p001_junction2	4	13.39	453.527	345.572	6	4	0.448096	0.29873	0.699732					jmon0193	22	p022_junction0	5	10.713	312.077	417.613	0	0	0	0	0.640328
jmon0193	1	p001_junction3	5	9.884	427.488	296.715	3	3	0.303521	0.303521	0.755453					jmon0193	22	p022_junction1	1	22.733	303.332	349.143	0	2	0	0.0879778	0.286528
jmon0193	1	p001_junction4	5	9.214	758.811	361.954	1	4	0.10853	0.434122	0.670113					jmon0193	22	p022_junction2	2	21.19	160.282	204.679	0	3	0	0.141576	0.232968
jmon0193	1	p001_junction5	1	5.242	727.893	364.04	0	0	0	0						jmon0193	24	p024_junction0	3	13.967	254.887	235.838	3	1	0.214792	0.0715973	0.452557
jmon0193	1	p001_junction6	5	5.501	741.819	374.572	0	0	0	0	0.93249					jmon0193	24	p024_junction1	5	31.119	146.428	177.405	0	0	0	0	0.382346
jmon0193	2	p002_junction0	4	7.87	380.256	318.709	2	2	0.25413	0.25413	0.699387					jmon0193	24	p024_junction2	5	26.617	148.46	190.842	0	1	0	0.03757	0.386178
jmon0193	2	p002_junction1	4	11.75	310.792	274.925	1	1	0.0851064	0.0851064	0.803645					jmon0193	25	p025_junction0	2	19.108	157.844	292.113	0	3	0	0.157002	0.732213
jmon0193	2	p002_junction2	2	14.209	474.64	264.833	3	2	0.211134	0.140756	0.711515					jmon0193	26	p026_junction0	4	12.933	248.012	198.654	3	1	0.231965	0.0773216	0.754622
jmon0193	2	p002_junction3	5	19.105	407.714	341.99	6	4	0.314054	0.209369	0.510831					jmon0193	26	p026_junction1	5	13.865	144.231	286.231	0	2	0	0.144248	0.588272
jmon0193	2	p002_junction4	5	12.36	448.44	357.714	2	3	0.161812	0.242718	0.578308					jmon0193	26	p026_junction2	2	19.561	151.023	468.676	0	2	0	0.102244	0.632939
jmon0193	2	p002_junction5	3	9.25	425.149	256.25	2	2	0.216216	0.216216	0.801048					jmon0193	27	p027_junction0	1	11.321	269.39	227.844	0	0	0	0	0.823616
jmon0193	2	p002_junction6	4	11.663	414.908	282.507	0	2	0	0.171482	0.77821					jmon0193	27	p027_junction1	3	16.788	276.877	423.602	2	2	0.119133	0.119133	0.483819
jmon0193	2	p002_junction7	5	21.623	330.906	361.197	5	6	0.231235	0.277482	0.374428					jmon0193	27	p027_junction2	2	15.475	186.213	236.076	3	3	0.193861	0.193861	0.304912
jmon0193	3	p003_junction0	4	21.514	415.281	503.381	5	8	0.232407	0.371851	0.793618					jmon0193	27	p027_junction3	3	11.96	174.056	217.957	0	3	0	0.250836	0.559951
jmon0193	3	p003_junction1	2	16.035	340.968	375.99	1	4	0.0623636	0.249454	0.837626					jmon0193	28	p028_junction0	4	16.657	362.588	463.418	5	0	0.300174	0	0.124667
jmon0193	3	p003_junction2	5	13.374	597.791	299.308	4	7	0.299088	0.523404	0.438973					jmon0193	28	p028_junction1	4	19.977	348.808	229.004	5	2	0.250288	0.100115	0.0830223
jmon0193	3	p003_junction3	5	13.245	459.271	393.727	1	1	0.0755002	0.0755002	0.832022					jmon0193	28	p028_junction2	3	21.337	297.01	319.059	4	2	0.187468	0.0937339	0.730994
jmon0193	3	p003_junction4	5	6.145	426.674	310.246	1	1	0.162734	0.162734	0.752166					jmon0193	28	p028_junction3	3	13.047	343.588	339.727	1	1	0.076646	0.076646	0.631329
jmon0193	3	p003_junction5	2	15.375	356.545	274.453	5	2	0.325203	0.130081	0.40104					jmon0193	29	p029_junction0	3	15.032	683.32	1566.48	5	3	0.332624	0.199574	0.74818
jmon0193	3	p003_junction6	5	9.655	821.211	581.178	3	3	0.31072	0.31072	0.828919					jmon0193	29	p029_junction1	1	7.578	425.293	424.79	1	0	0.131961	0	0.523477
jmon0193	3	p003_junction7	5	11.78	513	329.877	1	1	0.0848896	0.0848896	0.469516					jmon0193	29	p029_junction2	1	7.566	265.958	358.352	0	1	0	0.13217	0.644704
jmon0193	3	p003_junction8	5	19.192	346.964	290.25	2	2	0.10421	0.10421	0.518053					jmon0193	29	p029_junction3	2	15.76	228.449	285.443	3	1	0.190355	0.0634518	0.787825
jmon0193	3	p003_junction9	4	13.016	342.753	277.475	0	5	0	0.384143	0.519039					jmon0193	29	p029_junction4	2	21.205	344.11	359.741	2	0	0.0943174	0	0.661666
jmon0193	3	p003_junction10	5	12.237	454.486	435.143	1	4	0.0817194	0.326878	0.497843					jmon0193	30	p030_junction0	1	6.946	348.081	373.927	0	0	0	0
jmon0193	4	p004_junction0	3	11.199	431.209	355.447	2	2	0.178587	0.178587	0.423081					jmon0193	30	p030_junction1	1	10.707	298.662	342.511	0	0	0	0	0.305446
jmon0193	4	p004_junction1	5	14.577	426.742	418.756	4	4	0.274405	0.274405	0.549403					jmon0193	31	p031_junction0	4	10.353	279.617	458.23	0	0	0	0	0.754307
jmon0193	4	p004_junction2	5	17.621	589.643	418.023	7	6	0.397253	0.340503	0.574111					jmon0193	31	p031_junction1	5	16.996	256.088	334.332	0	0	0	0	0.592472
jmon0193	4	p004_junction3	3	17.461	499.37	349.346	7	7	0.400893	0.400893	0.794392					jmon0193	31	p031_junction2	5	15.259	287.034	318.963	3	0	0.196605	0	0.583874
jmon0193	4	p004_junction4	4	15.755	510.599	432.163	0	8	0	0.507775	0.437014					jmon0193	31	p031_junction3	4	11.238	228.077	235.024	0	0	0	0	0.67226
jmon0193	4	p004_junction5	5	13.707	310.635	382.174	3	7	0.218866	0.510688	0.640639					jmon0193	32	p032_junction0	5	14.736	286.026	428.031	2	1	0.135722	0.067861	0.897591
jmon0193	4	p004_junction6	5	9.832	341.5	477.893	0	0	0	0						jmon0193	32	p032_junction1	1	12.683	280.043	432.814	0	0	0	0	0.788228
jmon0193	4	p004_junction7	5	11.498	714.746	364.135	3	5	0.260915	0.434858	0.819453					jmon0193	34	p034_junction0	1	15.181	327.462	459.644	2	1	0.131744	0.0658718	0.60304
jmon0193	4	p004_junction8	1	16.109	611.511	438.197	7	10	0.43454	0.620771	0.856943					jmon0193	35	p035_junction0	3	20.352	271.11	506.427	3	2	0.147406	0.0982704	0.583105
jmon0193	4	p004_junction9	3	14.512	275.278	264.515	3	4	0.206725	0.275634	0.538065					jmon0193	35	p035_junction1	3	17.528	275.575	484.291	2	0	0.114103	0	0.719996
jmon0193	5	p005_junction0	1	13.965	474.247	298.886	5	1	0.358038	0.0716076	0.660061					jmon0193	36	p036_junction0	1	12.053	273.53	428.811	0	0	0	0	0.561604
jmon0193	5	p005_junction1	1	10.975	534.46	302.097	1	0	0.0911162	0	0.287817					jmon0193	36	p036_junction1	1	10.107	205.389	395.949	1	0	0.0989413	0	0.61364
jmon0193	5	p005_junction2	1	18.101	450.744	362.553	3	5	0.165737	0.276228	0.788369					jmon0193	36	p036_junction2	1	17.051	200.841	608.065	3	1	0.175943	0.0586476	0.281091
jmon0193	5	p005_junction3	1	19.331	844.652	422.836	3	5	0.155191	0.258652	0.702037					jmon0193	36	p036_junction3	3	30.292	210.48	365.365	4	4	0.132048	0.132048	0.562083
jmon0193	5	p005_junction4	4	9.631	851.114	439.036	2	2	0.207663	0.207663	0.968329					jmon0193	36	p036_junction4	3	19.652	311.029	450.231	0	0	0	0	0.558374
jmon0193	5	p005_junction5	1	10.335	461.259	350.974	1	2	0.0967586	0.193517	0.751937					jmon0193	36	p036_junction5	5	18.042	234.197	344.647	1	2	0.0554262	0.110852	0.760616
jmon0193	5	p005_junction6	1	10.21	517.008	473.459	0	0	0	0	0.516914					jmon0193	36	p036_junction6	1	6.26	264.282	250.743	0	0	0	0	0.361299
jmon0193	5	p005_junction7	1	13.729	454.568	461.939	2	1	0.145677	0.0728385	0.872816					jmon0193	36	p036_junction7	5	5.405	237.143	330.119	0	0	0	0
jmon0193	5	p005_junction8	3	12.251	438.991	427.779	1	0	0.081626	0	0.641764					jmon0193	37	p037_junction0	4	10.635	286.273	538.879	0	1	0	0.0940291	0.714763
jmon0193	5	p005_junction9	3	12.072	379.816	325.016	3	3	0.248509	0.248509	0.842212					jmon0193	37	p037_junction1	5	10.826	237.938	210.941	0	0	0	0	0.16596
jmon0193	6	p006_junction0	2	16.784	288.389	416.455	5	8	0.297903	0.476644	0.778377					jmon0193	37	p037_junction2	5	9.305	473.257	825.099	2	0	0.214938	0	0.727673
jmon0193	6	p006_junction1	3	14.243	688.672	389.077	4	3	0.28084	0.21063	0.62922					jmon0193	37	p037_junction3	5	11.748	222.524	307.053	0	0	0	0	0.634413
jmon0193	6	p006_junction2	3	12.325	603.544	505.502	2	2	0.162272	0.162272	0.716006					jmon0193	38	p038_junction0	3	11.602	707.96	1012.17	0	0	0	0	0.602449
jmon0193	6	p006_junction3	3	5.8	469.183	362.318	2	1	0.344828	0.172414	0.906613					jmon0193	38	p038_junction1	1	8.517	297.902	389.927	0	1	0	0.117412
jmon0193	6	p006_junction4	2	15.263	356.935	442.044	3	5	0.196554	0.32759	0.651629					jmon0193	38	p038_junction2	1	8.217	284.459	546.858	0	0	0	0	-0.0327297
jmon0193	6	p006_junction5	4	14.619	467.663	469.653	2	1	0.136808	0.0684041	0.760408					jmon0193	38	p038_junction3	1	15.991	240.738	386.922	4	3	0.250141	0.187606	0.401644
jmon0193	6	p006_junction6	3	13.569	378.588	356.174	5	3	0.368487	0.221092	0.800497					jmon0193	39	p039_junction0	2	13.735	282.405	568.671	2	2	0.145613	0.145613	0.776709
jmon0193	6	p006_junction7	3	14.573	303.895	421.839	2	4	0.13724	0.27448	0.342388					jmon0193	39	p039_junction1	2	22.54	293.331	393.658	5	3	0.221828	0.133097	0.854322
jmon0193	6	p006_junction8	1	22.277	311.036	317.812	6	3	0.269336	0.134668	0.797207					jmon0193	39	p039_junction2	2	16.096	258.629	443.812	2	1	0.124254	0.0621272	0.208826
jmon0193	6	p006_junction9	1	27.023	593.97	350.966	5	9	0.185028	0.33305	0.465852					jmon0193	39	p039_junction3	5	11.89	267.375	328.755	0	1	0	0.0841043	0.835495
jmon0193	6	p006_junction10	1	17.329	457.712	408.423	2	3	0.115413	0.17312	0.508737					jmon0193	39	p039_junction4	1	9.884	258.569	304.688	4	0	0.404694	0	0.61477
jmon0193	7	p007_junction0	3	10.282	436.332	441.337	3	2	0.291772	0.194515	0.567043					jmon0193	39	p039_junction5	3	25.437	215.09	324.361	1	0	0.0393128	0	-0.10556
jmon0193	7	p007_junction1	1	9.205	393.768	341.945	3	4	0.32591	0.434546	0.635861					jmon0193	40	p040_junction0	1	12.386	210.129	260.976	0	0	0	0	0.601191
jmon0193	7	p007_junction2	3	19.512	732.672	384.13	4	6	0.205002	0.307503	0.557015					jmon0193	40	p040_junction1	3	9.619	207.008	253.577	0	1	0	0.103961	0.420154
jmon0193	7	p007_junction3	3	11.412	376.238	437.581	0	0	0	0	0.845921					jmon0193	40	p040_junction2	3	13.776	237.801	656.623	0	0	0	0	0.454988
jmon0193	7	p007_junction4	3	13.684	395.258	468.063	4	3	0.292312	0.219234	0.655816					jmon0193	40	p040_junction3	1	16.916	215.2	275.939	4	4	0.236463	0.236463	0.689128
jmon0193	7	p007_junction5	3	9.224	341.72	453.622	1	2	0.108413	0.216826	0.510281					jmon0193	40	p040_junction4	1	30.654	242.689	316.142	0	3	0	0.0978665	0.769738
jmon0193	7	p007_junction6	2	10.432	436.862	367.427	0	0	0	0	0.638811
jmon0197	83	p083_junction0	2	10.727	587.611	339.032	5	4	0.466114	0.372891	0.858286					jmon0197	115	p115_junction0	5	13.096	426.787	463.888	1	2	0.0763592	0.152718	0.816291
jmon0197	83	p083_junction1	2	14.013	345.807	239.65	5	2	0.356812	0.142725	0.412791					jmon0197	115	p115_junction1	3	14.019	240.004	288.342	0	0	0	0	0.644804
jmon0197	83	p083_junction2	4	23.481	614.929	430.62	4	4	0.17035	0.17035	0.801697					jmon0197	115	p115_junction2	1	16.775	161.092	252.783	0	1	0	0.0596125	0.637226
jmon0197	83	p083_junction3	3	18.159	448.383	394.963	0	3	0	0.165207	0.478368					jmon0197	115	p115_junction3	5	15.771	208.651	232.714	0	0	0	0	0.116559
jmon0197	83	p083_junction4	1	15.593	419.425	305.998	5	5	0.320657	0.320657	0.873037					jmon0197	116	p116_junction0	3	15.943	413.72	1472.79	0	1	0	0.0627235	0.561901
jmon0197	83	p083_junction5	1	9.222	572.954	354.762	0	0	0	0	0.832332					jmon0197	116	p116_junction1	2	10.784	708.017	889.486	0	0	0	0	0.824308
jmon0197	83	p083_junction6	5	22.619	228.055	411.138	1	3	0.0442106	0.132632	0.471073					jmon0197	116	p116_junction2	3	16.218	224.668	277.793	2	0	0.12332	0	0.359411
jmon0197	83	p083_junction7	2	16.24	437.502	275.619	6	3	0.369458	0.184729	0.679053					jmon0197	116	p116_junction3	3	16.212	206.106	281.56	1	0	0.0616827	0	0.570086
jmon0197	83	p083_junction8	2	18.962	845.054	449.97	1	3	0.0527371	0.158211	0.855504					jmon0197	116	p116_junction4	4	26.159	416.143	1055.69	8	5	0.305822	0.191139	0.835697
jmon0197	83	p083_junction9	5	11.741	470.925	365.805	4	3	0.340686	0.255515	0.699151					jmon0197	117	p117_junction0	1	19.235	320.958	341.903	2	0	0.103977	0	0.705371
jmon0197	83	p083_junction10	2	18.66	424.602	380.326	1	4	0.0535906	0.214362	0.820888					jmon0197	117	p117_junction1	1	9.86	664.394	593.546	0	0	0	0	0.304352
jmon0197	83	p083_junction11	5	9.919	335.38	340.262	2	3	0.201633	0.30245	0.588375					jmon0197	117	p117_junction2	1	14.979	413.873	620.661	0	0	0	0	0.910452
jmon0197	84	p084_junction0	1	13.152	386.129	255.339	4	3	0.304136	0.228102	0.883734					jmon0197	117	p117_junction3	1	13.589	388.01	193.354	1	0	0.0735889	0	0.663302
jmon0197	84	p084_junction1	1	11.953	275.199	201.252	5	2	0.418305	0.167322	0.699935					jmon0197	118	p118_junction0	1	20.24	596.029	810.726	4	4	0.197628	0.197628	0.864901
jmon0197	84	p084_junction2	1	14.894	292.049	286.374	1	3	0.0671411	0.201423	0.60153					jmon0197	118	p118_junction1	3	15.293	592.798	772.355	3	2	0.196168	0.130779	0.901474
jmon0197	84	p084_junction3	1	14.158	333.509	369.248	3	3	0.211894	0.211894	0.697269					jmon0197	118	p118_junction2	4	15.994	292.345	424.159	3	1	0.18757	0.0625234	0.811183
jmon0197	84	p084_junction4	1	10.721	448.63	360.587	4	0	0.3731	0	0.512606					jmon0197	118	p118_junction3	4	16.504	388.502	484.163	1	1	0.0605914	0.0605914	0.932423
jmon0197	84	p084_junction5	3	14.511	422.695	317.568	4	2	0.275653	0.137826	0.692671					jmon0197	118	p118_junction4	5	16.672	337.266	470.399	0	0	0	0	0.886774
jmon0197	84	p084_junction6	3	17.998	179.651	250.308	3	6	0.166685	0.33337	0.688953					jmon0197	119	p119_junction0	5	22.296	706.367	1129.07	3	2	0.134553	0.0897022	0.753283
jmon0197	84	p084_junction7	1	16.927	294.33	253.2	5	6	0.295386	0.354463	0.887446					jmon0197	119	p119_junction1	5	14.519	312.799	450.344	0	0	0	0	0.640664
jmon0197	84	p084_junction8	1	11.785	425.755	207.261	3	2	0.254561	0.169707	0.73596					jmon0197	119	p119_junction2	1	26.679	182.615	281.651	0	1	0	0.0374827	0.398864
jmon0197	84	p084_junction9	1	11.043	251.38	284.892	1	4	0.0905551	0.36222	0.763464					jmon0197	119	p119_junction3	1	25.006	221.507	350.88	0	0	0	0	0.796537
jmon0197	84	p084_junction10	5	7.465	233.746	243.789	2	4	0.267917	0.535834	0.828901					jmon0197	119	p119_junction4	2	13.187	180.336	329.295	0	1	0	0.0758323	0.574588
jmon0197	85	p085_junction0	5	9.515	306.504	377.21	2	2	0.210194	0.210194	0.782383					jmon0197	120	p120_junction0	1	14.687	216.476	283.824	0	0	0	0	0.434297
jmon0197	85	p085_junction1	5	7.504	407.103	361.833	3	4	0.399787	0.533049	0.925496					jmon0197	120	p120_junction1	1	12.506	224.512	229.735	0	0	0	0	0.214074
jmon0197	85	p085_junction2	1	10.213	384.632	311.104	3	3	0.293743	0.293743	0.614396					jmon0197	120	p120_junction2	5	7.555	228.986	179.105	0	0	0	0	-0.121934
jmon0197	85	p085_junction3	4	13.002	459.733	331.166	4	2	0.307645	0.153822	0.941781					jmon0197	101	p101_junction0	1	20.185	725.59	766.619	4	9	0.198167	0.445876	0.825167
jmon0197	85	p085_junction4	1	16.521	245.375	279.48	4	5	0.242116	0.302645	0.738353					jmon0197	101	p101_junction1	1	15.149	374.83	355.523	1	2	0.066011	0.132022	0.295226
jmon0197	85	p085_junction5	1	13.555	225.069	291.006	3	4	0.221321	0.295094	0.829648					jmon0197	101	p101_junction2	1	10.237	513.717	579.136	0	0	0	0	0.76137
jmon0197	85	p085_junction6	4	5.997	654.265	388.354	2	2	0.3335	0.3335	0.679905					jmon0197	101	p101_junction3	4	6.758	387.549	458.184	0	0	0	0	0.489771
jmon0197	85	p085_junction7	3	13.497	293.927	304.196	5	6	0.370453	0.444543	0.541803					jmon0197	101	p101_junction4	2	8.125	216.307	308.088	0	0	0	0
jmon0197	85	p085_junction8	2	10.461	286.409	366.956	3	2	0.286779	0.191186	0.619016					jmon0197	101	p101_junction5	5	13.744	316.019	277.189	1	0	0.072759	0	0.790439
jmon0197	85	p085_junction9	2	9.633	388.678	342.989	4	5	0.415239	0.519049	0.739188					jmon0197	101	p101_junction6	5	21.331	222.44	220.806	1	0	0.0468801	0	0.620252
jmon0197	85	p085_junction10	3	7.699	561.64	391.948	1	1	0.129887	0.129887	0.811311					jmon0197	101	p101_junction7	5	16.198	394.839	455.907	1	0	0.061736	0	0.659103
jmon0197	86	p086_junction0	5	13.313	424.43	331.02	5	5	0.375573	0.375573	0.634247					jmon0197	101	p101_junction8	5	9.727	393.157	473.488	0	0	0	0	0.216186
jmon0197	86	p086_junction1	3	11.883	353.738	412.136	0	1	0	0.0841538	0.63914					jmon0197	102	p102_junction0	1	11.591	868.067	623.711	4	1	0.345095	0.0862738	0.948441
jmon0197	86	p086_junction2	5	15.729	443.514	470.727	5	4	0.317884	0.254307	0.845475					jmon0197	102	p102_junction1	3	11.077	383.58	346.35	0	0	0	0	0.907636
jmon0197	86	p086_junction3	4	8.731	364.357	400.523	2	0	0.229069	0	0.567261					jmon0197	102	p102_junction2	2	14.095	184.62	178.51	0	0	0	0	0.501525
jmon0197	86	p086_junction4	3	8.916	313.96	261.253	1	2	0.112158	0.224316	0.849712					jmon0197	102	p102_junction3	2	19.161	217	350.382	1	1	0.0521893	0.0521893	0.355433
jmon0197	86	p086_junction5	1	8.417	260.029	288.457	2	3	0.237614	0.356422	0.866459					jmon0197	102	p102_junction4	2	9.483	218.742	319.025	2	0	0.210904	0	0.32065
jmon0197	86	p086_junction6	1	11.663	265.991	329.97	1	0	0.0857412	0	0.687854					jmon0197	102	p102_junction5	5	19.881	270.285	467.515	4	2	0.201197	0.100599	0.777232
jmon0197	86	p086_junction7	1	14.76	612.523	376.94	3	2	0.203252	0.135501	0.873168					jmon0197	102	p102_junction6	5	10.084	319.08	458.44	0	0	0	0	0.679023
jmon0197	86	p086_junction8	4	15.207	439.875	337.295	2	4	0.131518	0.263037	0.742018					jmon0197	102	p102_junction7	5	17.251	272.37	323.755	3	3	0.173903	0.173903	0.754406
jmon0197	86	p086_junction9	4	11.169	453.842	314.413	3	2	0.268601	0.179067	0.758065					jmon0197	102	p102_junction8	5	44.755	295.997	434.152	0	0	0	0	0.376772
jmon0197	86	p086_junction10	4	17.374	347.163	267.286	5	4	0.287786	0.230229	0.855622					jmon0197	102	p102_junction9	1	10.148	461.901	531.278	1	0	0.0985416	0	0.928843
jmon0197	86	p086_junction11	4	15.628	461.544	291.451	7	2	0.447914	0.127975	0.810835					jmon0197	102	p102_junction10	2	24.702	182.957	201.938	7	4	0.283378	0.16193	0.568045
jmon0197	86	p086_junction12	4	11.341	519.549	312.922	4	2	0.352703	0.176351	0.728909					jmon0197	103	p103_junction0	2	9.807	342.103	313.736	0	2	0	0.203936	0.582464
jmon0197	86	p086_junction13	4	13.02	486.844	369.067	6	3	0.460829	0.230415	0.697563					jmon0197	103	p103_junction1	2	17.725	219.052	255.865	3	2	0.169252	0.112835	0.745737
jmon0197	81	p081_junction0	1	16.678	597.408	447.354	5	5	0.299796	0.299796	0.812553					jmon0197	103	p103_junction2	2	19.853	216.296	248.498	1	1	0.0503702	0.0503702	0.882659
jmon0197	81	p081_junction1	1	8.684	454.662	338.24	2	2	0.230309	0.230309	0.857594					jmon0197	103	p103_junction3	3	11.362	224.748	222.798	2	0	0.176025	0	0.760507
jmon0197	81	p081_junction2	3	10.866	422.527	275.223	5	2	0.460151	0.18406	0.696801					jmon0197	103	p103_junction4	5	6.871	364.689	488.482	0	0	0	0	0.710067
jmon0197	81	p081_junction3	3	13.948	465.535	303.885	3	2	0.215085	0.14339	0.826268					jmon0197	103	p103_junction5	5	12.429	222.294	244.176	2	1	0.160914	0.080457	0.738849
jmon0197	81	p081_junction4	5	13.874	464.461	323.205	3	3	0.216232	0.216232	0.858179					jmon0197	104	p104_junction0	1	19.299	576.094	1173.68	2	2	0.103632	0.103632	0.802133
jmon0197	81	p081_junction5	3	10.213	362.303	243.384	2	1	0.195829	0.0979144	0.716245					jmon0197	104	p104_junction1	1	13.319	294.57	380.018	1	0	0.0750807	0	0.587645
jmon0197	81	p081_junction6	2	14.479	340.456	265.276	3	4	0.207197	0.276262	0.740324					jmon0197	104	p104_junction2	1	25.579	308.897	354.29	2	4	0.0781891	0.156378	0.846064
jmon0197	81	p081_junction7	4	9.468	379.781	325.006	2	4	0.211238	0.422476	0.899732					jmon0197	104	p104_junction3	1	20.989	152.794	285.178	0	0	0	0	0.362496
jmon0197	81	p081_junction8	1	17.035	403.498	276.521	2	1	0.117405	0.0587027	0.531757					jmon0197	104	p104_junction4	1	21.879	188.615	226.451	0	0	0	0	0.34623
jmon0197	81	p081_junction9	5	11.38	323.562	251.499	4	4	0.351494	0.351494	0.417106					jmon0197	105	p105_junction0	3	14.145	435.199	590.421	0	2	0	0.141393	0.776355
jmon0197	81	p081_junction10	5	17.513	502.284	431.898	5	2	0.285502	0.114201	0.753736					jmon0197	105	p105_junction1	4	10.353	382.803	450.233	0	0	0	0	0.79676
jmon0197	81	p081_junction11	2	17.533	228.5	236.601	2	4	0.114071	0.228141	0.620217					jmon0197	105	p105_junction2	3	16.916	470.26	551.103	0	2	0	0.118231	0.787961
jmon0197	81	p081_junction12	2	29.258	462.068	329.012	9	1	0.307608	0.0341787	0.730038					jmon0197	106	p106_junction0	3	11.357	553.124	389.657	0	1	0	0.0880514	0.874033
jmon0197	81	p081_junction13	1	8.144	320.689	208.725	1	2	0.12279	0.24558	0.762015					jmon0197	106	p106_junction1	2	16.352	477.957	388.007	1	0	0.0611546	0	0.390444
jmon0197	81	p081_junction14	1	11.996	300.339	256.978	3	4	0.250083	0.333444	0.780921					jmon0197	106	p106_junction2	1	17.872	293.795	418.878	2	1	0.111907	0.0559534	0.937667
jmon0197	81	p081_junction15	1	14.61	268.236	238.085	1	0	0.0684463	0	0.605601					jmon0197	107	p107_junction0	4	8.748	419.168	828.193	0	0	0	0
jmon0197	81	p081_junction16	1	9.47	523.783	368.171	3	2	0.31679	0.211193	0.921607					jmon0197	107	p107_junction1	5	12.243	244.84	317.659	0	0	0	0	0.608412
jmon0197	81	p081_junction17	1	13.715	512.597	338.084	3	2	0.218739	0.145826	0.622338					jmon0197	107	p107_junction2	2	10.229	657.524	808.995	0	0	0	0
jmon0197	82	p082_junction0	3	12.176	433.861	331.108	1	2	0.0821288	0.164258	0.679338					jmon0197	107	p107_junction3	3	11.486	499.924	424.397	2	1	0.174125	0.0870625	0.825429
jmon0197	82	p082_junction1	1	13.581	381.62	314.16	2	2	0.147265	0.147265	0.603584					jmon0197	107	p107_junction4	1	6.27	364.262	360.772	0	0	0	0	0.535093
jmon0197	82	p082_junction2	4	15.134	648.438	480.664	3	4	0.198229	0.264306	0.711678					jmon0197	107	p107_junction5	5	10.325	321.065	406.7	0	0	0	0	-0.0463051
jmon0197	82	p082_junction3	5	11.563	400.136	373.843	0	0	0	0	0.220063					jmon0197	108	p108_junction0	3	13.602	249.055	391.502	3	4	0.220556	0.294074	0.658628
jmon0197	82	p082_junction4	1	15.757	428.882	316.968	4	4	0.253855	0.253855	0.754564					jmon0197	108	p108_junction1	2	15.702	192.274	202.463	0	0	0	0	0.616914
jmon0197	82	p082_junction5	5	17.973	520.137	384.427	4	2	0.222556	0.111278	0.899938					jmon0197	108	p108_junction2	5	16.231	179.023	176.438	0	0	0	0	0.243241
jmon0197	82	p082_junction6	4	15.009	437.273	374.668	0	2	0	0.133253	0.835629					jmon0197	108	p108_junction3	4	14.448	482.547	280.067	0	2	0	0.138427	0.857611
jmon0197	82	p082_junction7	4	11.467	360.66	314.786	1	1	0.0872068	0.0872068	0.775451					jmon0197	108	p108_junction4	5	13.611	181.834	173.339	0	0	0	0	0.547947
jmon0197	82	p082_junction8	5	18.328	447.251	378.473	4	2	0.218245	0.109123	0.55216					jmon0197	109	p109_junction0	4	16.05	245.549	197.824	0	0	0	0	0.379741
jmon0197	87	p087_junction0	4	14.899	311.563	264.707	6	5	0.402712	0.335593	0.849859					jmon0197	109	p109_junction1	1	11.733	268.252	200.529	0	0	0	0	-0.103188
jmon0197	87	p087_junction1	5	8.382	343.191	344.466	2	0	0.238607	0	0.819017					jmon0197	109	p109_junction2	5	21.166	263.092	338.074	2	3	0.0944912	0.141737	0.801015
jmon0197	87	p087_junction2	2	12.647	348.297	279.944	4	2	0.316281	0.15814	0.836599					jmon0197	109	p109_junction3	2	15.455	637.641	630.757	1	0	0.064704	0	-0.116142
jmon0197	87	p087_junction3	1	18.731	430.826	330.545	5	7	0.266937	0.373712	0.83818					jmon0197	109	p109_junction4	5	17.788	699.423	1021.78	3	0	0.168653	0	0.150565
jmon0197	87	p087_junction4	1	15.11	327.52	331.832	6	5	0.397088	0.330907	0.911828					jmon0197	110	p110_junction0	5	17.634	219.948	370.086	0	3	0	0.170126	0.419072
jmon0197	87	p087_junction5	5	21.264	208.378	226.333	8	3	0.376223	0.141084	0.773917					jmon0197	110	p110_junction1	1	9.538	183.212	176.289	1	0	0.104844	0	0.240151
jmon0197	87	p087_junction6	1	11.252	271.197	306.133	2	2	0.177746	0.177746	0.612043					jmon0197	110	p110_junction2	1	9.301	222.972	218.328	1	0	0.107515	0	0.513422
jmon0197	88	p088_junction0	1	15.602	535.582	391.468	3	4	0.192283	0.256377	0.754236					jmon0197	111	p111_junction0	1	22.671	244.68	281.592	3	2	0.132328	0.0882184	0.434081
jmon0197	88	p088_junction1	4	8.894	192.937	286.816	0	0	0	0						jmon0197	111	p111_junction1	1	16.757	225.22	569.185	2	5	0.119353	0.298383	0.547181
jmon0197	88	p088_junction2	5	12.093	549.426	329.991	4	4	0.33077	0.33077	0.894526					jmon0197	111	p111_junction2	4	14.767	427.42	446.797	0	3	0	0.203156	0.751658
jmon0197	88	p088_junction3	4	12.29	323.07	319.388	7	6	0.569569	0.488202	0.81188					jmon0197	112	p112_junction0	3	18.608	213.551	462.066	0	2	0	0.107481	0.643006
jmon0197	88	p088_junction4	1	10.668	322.897	310.083	3	5	0.281215	0.468691	0.666585					jmon0197	112	p112_junction1	3	11.613	216.325	380.776	0	0	0	0	0.169074
jmon0197	88	p088_junction5	4	9.327	329.51	299.898	3	3	0.321647	0.321647	0.617995					jmon0197	112	p112_junction2	5	16.027	313.405	775.908	3	0	0.187184	0	0.893852
jmon0197	88	p088_junction6	3	10.625	389.556	256.306	1	2	0.0941176	0.188235	0.814504					jmon0197	112	p112_junction3	5	19.63	371.105	295.398	3	3	0.152827	0.152827	0.890556
jmon0197	88	p088_junction7	3	12.175	360.619	246.317	2	3	0.164271	0.246407	0.855093					jmon0197	112	p112_junction4	1	12.189	391.588	522.553	0	0	0	0	0.627386
jmon0197	88	p088_junction8	4	6.564	369.033	411.683	2	2	0.304692	0.304692	0.186826					jmon0197	112	p112_junction5	1	9.75	199.901	435.813	0	0	0	0
jmon0197	88	p088_junction9	1	13.816	299.21	251.05	6	5	0.434279	0.361899	0.521897					jmon0197	113	p113_junction0	1	15.756	177.704	560.088	0	2	0	0.126936	0.583448
																jmon0197	113	p113_junction1	5	16.737	256.008	193.74	0	0	0	0	0.525286
																jmon0197	113	p113_junction2	1	17.943	302.082	211.343	3	0	0.167196	0	0.468787
																jmon0197	113	p113_junction3	1	13.885	266.006	187.779	1	0	0.0720202	0	0.549082
																jmon0197	113	p113_junction4	1	16.278	482.441	259.731	2	2	0.122865	0.122865	0.806857
																jmon0197	114	p114_junction0	2	11.872	362.655	362.706	1	0	0.0842318	0	0.89689
																jmon0197	114	p114_junction1	1	17.425	448.738	467.107	2	1	0.114778	0.0573888	0.85411
																jmon0197	114	p114_junction2	1	20.817	227.469	332.434	0	1	0	0.0480377	0.717112
																jmon0197	114	p114_junction3	2	13.564	389.379	242.185	2	1	0.147449	0.0737246	0.807926
																jmon0197	114	p114_junction4	1	9.947	355.184	221.553	1	0	0.100533	0	0.354979
																jmon0197	114	p114_junction5	4	20.031	158.794	321.498	0	0	0	0
																jmon0197	114	p114_junction6	2	13.769	406.442	327.875	1	0	0.0726269	0	0.764442
																jmon0197	114	p114_junction7	3	17.102	246.521	390.879	1	2	0.0584727	0.116945	0.791293
																jmon0197	114	p114_junction8	3	16.133	220.454	238.907	2	3	0.12397	0.185954	0.64428

[truncated: 4 more sheets: 5F, S5B, 6BD, WBs_uncropped]
